# Supplementary material for: The Early Diagnosis of Scrub Typhus by Metagenomic Next-Generation Sequencing
Source: Front Public Health. 2021 Nov 11;9:755228. doi: 10.3389/fpubh.2021.755228 (PMC8632043; doi:10.3389/fpubh.2021.755228)
Supplement: Supplementary Table 1 — Demographic features and baseline data of the patients in this study are shown in Supplementary Table 1. The detailed information of the detected reads of Orientia tsutsugamushi are shown in Supplementary Tables. [file Table_1.xlsx]

## Sheet: Patient 1-CSF
Table S1: The positions and identities of all detected reads of Orientia tsutsugamushi by CSF mNGS in Patient 1.
Reads number	Reference	Identity	Start	End
1	OUNA01000005.1	100	165633	165707
1	LANY01000115.1	100	518	592
1	LANZ01000244.1	100	2692	2618
1	LANM01000030.1	100	14032	14106
1	LANY01000068.1	100	7140	7066
1	LANO01000001.1	100	90435	90509
1	LS398548.1	100	2301071	2300997
1	LYMA02000053.1	100	7754	7828
1	OUNA01000005.1	100	573073	572999
1	LS398548.1	100	190895	190969
1	LS398548.1	100	1338000	1337926
1	LYMA02000084.1	100	4136	4210
1	OUNA01000006.1	100	403148	403074
1	LAOA01000056.1	100	3747	3673
1	LS398548.1	100	982463	982537
1	LS398552.1	100	149463	149389
1	LAOA01000149.1	100	5361	5435
1	LS398549.1	100	1630573	1630647
1	LS398548.1	100	1130643	1130717
1	LS398552.1	100	215273	215199
1	LYMA02000088.1	100	314	240
1	LS398552.1	100	1985484	1985410
1	OUNA01000007.1	100	88588	88514
1	LS398552.1	100	1719615	1719541
1	LS398547.1	100	232724	232798
1	LS398552.1	100	1873347	1873421
1	LS398550.1	100	1707610	1707536
1	LS398549.1	100	2136914	2136988
1	LS398552.1	100	271928	272002
1	LS398548.1	100	485048	484974
1	LYMA02000027.1	100	6720	6646
1	LS398548.1	100	1222626	1222552
1	LS398549.1	100	601519	601445
1	LYMA02000090.1	100	1659	1733
1	LYMA02000034.1	100	24	98
1	LANZ01000069.1	100	4984	4910
1	LANZ01000120.1	100	4702	4628
1	LS398552.1	100	170845	170771
1	LS398551.1	100	32258	32332
1	LS398548.1	100	1730231	1730157
1	LANY01000146.1	100	2427	2501
1	OUNA01000005.1	100	420955	420882
1	OUNA01000003.1	100	140259	140186
1	LANY01000026.1	100	4032	4105
1	LANY01000113.1	100	5140	5067
1	OUNA01000001.1	100	220519	220446
1	OUNA01000005.1	100	25424	25351
1	LANY01000041.1	100	6709	6782
1	LANY01000063.1	100	4001	3928
1	LANO01000036.1	98.67	12825	12899
1	OOHR01000021.1	98.67	9872	9798
1	LANO01000003.1	98.67	11435	11509
1	LAOA01000176.1	98.67	3931	4005
1	LS398551.1	98.67	986136	986210
1	LANO01000037.1	98.67	7986	7912
1	CP044031.1	98.67	1110344	1110270
1	LAOR01000216.1	98.67	1570	1496
1	LS398551.1	98.67	1107902	1107976
1	LS398551.1	98.67	1455349	1455423
1	LS398551.1	98.67	2394713	2394639
1	CP044031.1	98.67	1860762	1860836
1	LS398551.1	98.67	165354	165428
1	OOHR01000025.1	98.67	57847	57773
1	OOHR01000018.1	98.67	81251	81325
1	CP044031.1	98.67	507386	507312
1	LANO01000002.1	98.67	7524	7450
1	LS398548.1	98.67	445913	445987
1	LANO01000011.1	98.67	1005	1079
1	OOHR01000016.1	98.67	169683	169757
1	LAOR01000098.1	98.67	5621	5695
1	CP044031.1	98.67	1909958	1910032
1	LYMA02000102.1	98.67	384	310
1	LS398551.1	98.67	1931625	1931699
1	CP044031.1	98.67	1638705	1638631
1	OOHR01000001.1	98.67	29754	29828
1	LAOR01000063.1	98.67	6635	6709
1	LS398551.1	98.67	1290727	1290801
1	OOHR01000023.1	98.67	14441	14515
1	OOHR01000017.1	98.67	746	820
1	LS398551.1	98.67	340953	341027
1	AM494475.1	98.67	461652	461578
1	LAOA01000087.1	98.67	2890	2964
1	LS398549.1	98.67	1924566	1924492
1	LS398549.1	98.67	553054	553128
1	LS398549.1	98.67	1081581	1081655
1	LS398551.1	98.67	766180	766254
1	AP008981.1	98.67	1691969	1691895
1	LS398549.1	98.67	404852	404778
1	LS398549.1	98.67	1578296	1578370
1	LS398549.1	98.67	148401	148327
1	LYMA02000051.1	98.67	2577	2503
1	LS398552.1	98.67	1241998	1242072
1	LS398549.1	98.67	1053308	1053234
1	LANN01000017.1	98.67	3559	3633
1	LS398549.1	98.67	369138	369212
1	LYMT01000024.1	98.67	1596	1522
1	OUNA01000005.1	98.67	345430	345504
1	AM494475.1	98.67	730686	730612
1	LAOA01000181.1	98.67	3790	3864
1	LANY01000164.1	98.67	2821	2747
1	AP008981.1	98.67	467755	467829
1	LS398550.1	98.67	1693007	1692933
1	LS398550.1	98.67	1107791	1107865
1	LS398550.1	98.67	423822	423896
1	CP044031.1	98.67	825848	825774
1	LS398548.1	98.67	702694	702768
1	AM494475.1	98.67	590101	590175
1	CP044031.1	98.67	1736682	1736608
1	LAOA01000108.1	98.67	5085	5159
1	AM494475.1	98.67	600834	600760
1	AM494475.1	98.67	42704	42778
1	LAOR01000207.1	98.67	3284	3210
1	LS398549.1	98.67	918984	919058
1	AP008981.1	98.67	925055	925129
1	LS398550.1	98.67	148924	148998
1	CP044031.1	98.67	25366	25440
1	LANY01000022.1	97.33	5026	4952
1	OUNA01000007.1	97.33	77741	77815
1	LANY01000090.1	97.33	2708	2782
1	OUNA01000005.1	97.33	376985	377059
1	LS398550.1	97.33	924514	924440
1	LS398552.1	97.33	1295282	1295208
1	LS398550.1	97.33	1025550	1025476
1	LAOA01000108.1	97.33	866	792
1	LS398550.1	97.33	1549894	1549968
1	AP008981.1	97.33	1584050	1583976
1	LS398550.1	97.33	1376731	1376657
1	LS398550.1	97.33	30133	30207
1	LS398547.1	97.33	747049	747123
1	AP008981.1	97.33	125071	125145
1	LS398550.1	97.33	2174398	2174324
1	OUNA01000006.1	97.33	65747	65673
1	LANZ01000074.1	97.33	4479	4405
1	AP008981.1	97.33	1158764	1158690
1	LS398552.1	97.33	51421	51495
1	OUNA01000004.1	97.33	181692	181766
1	LANZ01000042.1	97.33	8700	8626
1	LS398549.1	97.33	1681077	1681151
1	AP008981.1	97.33	141130	141056
1	LAOA01000180.1	97.33	3365	3439
1	LANN01000104.1	97.33	2556	2482
1	AP008981.1	97.33	335320	335246
1	LANY01000058.1	97.33	4258	4332
1	OUNA01000005.1	97.33	473582	473508
1	LANY01000085.1	97.33	2621	2547
1	LS398549.1	97.33	1121823	1121897
1	OOHR01000011.1	96	5310	5384
1	OOHR01000004.1	96	92442	92516
1	LS398550.1	97.33	1611235	1611309
1	LS398550.1	96	2081434	2081508
1	LAOA01000040.1	97.33	10274	10348
1	AP008981.1	97.33	1038726	1038652
1	OOHR01000024.1	96	88231	88157
1	LS398552.1	97.33	49728	49654
1	LAOA01000078.1	97.33	4055	4129
1	LS398552.1	97.33	825419	825493
1	LANZ01000267.1	97.33	2355	2281
1	CP044031.1	97.33	1006028	1006102
1	LS398550.1	97.33	523778	523704
1	LAOA01000003.1	97.33	48469	48543
1	OOHR01000013.1	97.33	24237	24311
1	LANZ01000042.1	97.33	10393	10467
1	LYMA02000066.1	97.33	30035	29961
1	LS398548.1	97.33	320209	320283
1	OOHR01000002.1	96	80274	80200
1	AP008981.1	97.33	572176	572250
1	LANZ01000068.1	96	9999	9925
1	LS398549.1	96	164568	164642
1	LAOM01000013.1	96	6889	6815
1	LANZ01000139.1	98.67	2817	2890
1	LS398547.1	96	329646	329572
1	LS398547.1	96	321479	321553
1	LANZ01000110.1	96	642	716
1	LS398547.1	96	1838499	1838425
1	LAOM01000039.1	96	6073	5999
1	LANZ01000195.1	96	1613	1539
1	LS398550.1	96	597837	597763
1	LS398547.1	96	1709823	1709897
1	LAOM01000069.1	96	4701	4627
1	AP008981.1	96	1783613	1783539
1	CP044031.1	96	1004260	1004186
1	OOHR01000012.1	94.67	243117	243043
1	LS398550.1	96	1008985	1009059
1	LAOM01000004.1	96	15125	15051
1	LS398551.1	96	149451	149525
1	LANO01000045.1	96	11159	11085
1	LANN01000076.1	96	585	511
1	LANO01000013.1	97.33	35772	35845
1	LS398550.1	94.67	1159600	1159526
1	LAOR01000137.1	97.33	258	185
1	LAOM01000016.1	93.33	939	1013
1	LANO01000049.1	97.22	16013	15943
1	LANY01000011.1	97.37	43375	43300
1	LYMB01000361.1	98.44	979	916
1	CP044031.1	96.88	789232	789295
1	LS398552.1	96.88	1948156	1948219
1	LANZ01000014.1	96.88	26741	26678
1	LAOR01000122.1	98.31	5861	5919
1	LS398548.1	88	2220038	2220112
1	LYMA02000010.1	88	7306	7232
1	LAOA01000154.1	95.59	5475	5541
1	LANO01000068.1	98.18	11557	11611
1	CP044031.1	92.86	315777	315722
1	LS398550.1	91.07	1461808	1461753
1	LANZ01000025.1	91.07	1689	1744
1	LANN01000005.1	91.07	21108	21053
1	LANY01000021.1	91.07	2792	2847
1	LANO01000023.1	96	24511	24462
1	LS398551.1	96	1217766	1217717
1	LAOM01000025.1	95.92	2104	2152
1	AP008981.1	87.5	1257051	1256996
1	AM494475.1	87.5	1611373	1611318
1	LS398551.1	85.71	405796	405851
1	LS398549.1	100	1370810	1370852
2	LS398551.1	100	1645678	1645751
2	LANM01000003.1	100	21663	21590
2	LYMA02000040.1	100	5185	5258
2	LS398548.1	100	1440469	1440396
2	LS398549.1	100	176876	176949
2	LYMT01000114.1	100	649	722
2	LAOA01000015.1	100	11581	11508
2	LAOR01000021.1	100	8828	8755
2	LANO01000002.1	100	123320	123247
2	CP044031.1	98.65	203584	203511
2	LS398552.1	98.65	1411091	1411164
2	LYMB01000131.1	95.95	1606	1679
2	LS398550.1	95.95	1665092	1665019
2	LANY01000011.1	95.95	29030	28957
2	AP008981.1	95.95	626828	626755
2	AM494475.1	95.95	1563620	1563693
2	OUNA01000001.1	95.95	206141	206068
2	LANN01000026.1	95.95	1569	1642
2	LAOM01000068.1	95.95	4564	4491
2	OOHR01000004.1	94.59	31736	31663
2	LS398547.1	91.89	1151668	1151741
3	CP044031.1	98.67	591414	591488
3	LS398548.1	98.67	2008880	2008806
3	LANM01000008.1	98.67	16866	16792
3	AP008981.1	98.67	76860	76934
3	LYMT01000009.1	98.67	1128	1054
3	LYMA02000058.1	98.67	36219	36293
3	LANN01000015.1	98.67	10452	10526
3	LYMB01000009.1	98.67	8420	8494
3	OOHR01000010.1	98.67	33337	33411
3	LANY01000007.1	98.67	47109	47035
3	LANO01000007.1	98.67	47917	47843
3	LS398551.1	98.67	2012291	2012217
3	LS398550.1	98.67	956722	956796
3	LAOA01000017.1	98.67	12205	12131
3	OUNA01000006.1	98.67	359327	359253
3	LANZ01000006.1	98.67	27178	27252
3	LS398549.1	98.67	2203521	2203595
3	LS398552.1	98.67	1757576	1757650
3	LS398547.1	98.67	682482	682556
3	AM494475.1	97.33	383635	383561
3	LAOM01000008.1	97.33	9122	9048
4	LANM01000022.1	98.67	4924	4998
4	LS398550.1	98.67	1291995	1291921
4	LS398548.1	98.67	1158061	1158135
4	LYMA02000036.1	98.67	56652	56578
4	AP008981.1	98.67	759490	759564
4	LANO01000027.1	98.67	10942	10868
4	LS398551.1	98.67	1889662	1889588
4	AM494475.1	98.67	1199814	1199740
4	LANN01000022.1	98.67	4681	4755
4	LYMT01000133.1	97.33	1471	1545
4	LYMB01000155.1	97.33	15098	15024
4	LS398552.1	96	1571957	1571883
4	LAOR01000188.1	96	2703	2777
4	LS398547.1	94.67	1167946	1168020
4	LANY01000004.1	94.67	13402	13476
4	LAOA01000116.1	94.67	4241	4167
4	LS398549.1	95.95	1172955	1172882
4	OUNA01000003.1	94.67	8625	8699
4	CP044031.1	93.33	360004	359930
5	LANY01000004.1	97.26	13130	13058
5	LS398550.1	97.26	1292267	1292339
5	LS398549.1	97.26	1173227	1173299
5	AP008981.1	97.26	759218	759146
5	LS398547.1	97.26	1167674	1167602
5	LANM01000022.1	97.26	4652	4580
5	LANO01000027.1	97.26	11214	11286
5	OUNA01000003.1	97.26	8353	8281
5	LANN01000022.1	97.26	4409	4337
5	LS398548.1	97.26	1157789	1157717
5	LS398551.1	97.26	1889934	1890006
5	LAOR01000188.1	97.26	2431	2359
5	LYMT01000133.1	97.26	1199	1127
5	CP044031.1	97.26	360276	360348
5	LYMA02000036.1	97.26	56924	56996
5	LS398552.1	95.89	1572229	1572301
5	LYMB01000155.1	95.89	15370	15442
5	LAOA01000116.1	94.52	4513	4585
5	AM494475.1	94.52	1200086	1200158
6	LS398547.1	85.51	1743689	1743621
6	OUNA01000006.1	85.51	172791	172723
6	LANO01000041.1	85.51	16193	16125
6	OOHR01000021.1	85.51	71634	71566
6	LAOA01000002.1	85.51	43197	43129
6	LANY01000001.1	85.51	79290	79222
7	LAOR01000085.1	85.29	6514	6447
7	LYMT01000131.1	85.29	464	397
8	LS398550.1	95.45	624938	624981
8	LANN01000009.1	95.45	27852	27809
8	OOHR01000012.1	95.45	204135	204178
8	LAOR01000142.1	95.45	234	191
8	LS398551.1	95.45	1122901	1122944
8	AM494475.1	95.45	185283	185326
8	LYMT01000240.1	95.45	1783	1826
8	LS398547.1	95.45	413969	414012
8	LS398549.1	95.45	214497	214540
8	OUNA01000004.1	95.45	49594	49637
8	CP044031.1	95.45	763030	762987
9	LAOR01000018.1	79.45	4651	4580
9	LS398547.1	79.45	524674	524603
9	LAOA01000004.1	79.45	32786	32715
10	AM494475.1	86.79	551788	551736

## Sheet: Patient 2-CSF
Table S2.1: The positions and identities of all detected reads of Orientia tsutsugamushi by CSF mNGS in Patient 2.
Reads number	Reference	Identity	Start	End
1	LS398552.1	100	923600	923674
1	LS398552.1	100	1234694	1234620
1	LANZ01000092.1	100	1495	1569
1	LANZ01000131.1	100	4578	4652
1	CP044031.1	100	514214	514288
1	LANZ01000103.1	100	3788	3862
1	LS398552.1	100	1726431	1726505
1	LS398552.1	100	179447	179521
1	LS398548.1	98.67	1230262	1230336
1	AP008981.1	98.67	58263	58337
1	LANN01000058.1	98.67	5823	5749
1	OOHR01000005.1	98.67	30293	30367
1	LS398551.1	98.67	755386	755312
1	LS398548.1	98.67	1350092	1350166
1	LYMA02000097.1	98.67	42002	42076
1	OOHR01000016.1	98.67	121	195
1	LYMA02000002.1	98.67	481	407
1	LS398551.1	98.67	1574829	1574755
1	LS398548.1	98.67	179893	179819
1	LS398548.1	98.67	1803659	1803733
1	LAOR01000075.1	98.67	3362	3436
1	LANO01000055.1	98.67	3542	3616
1	LS398548.1	98.67	349107	349033
1	LYMA02000066.1	98.67	1137	1211
1	LS398551.1	98.67	1096504	1096430
1	LS398550.1	98.67	47741	47815
1	LS398551.1	98.67	330003	329929
1	CP044031.1	98.67	1901536	1901462
1	LS398549.1	98.67	1066533	1066607
1	LYMA02000047.1	98.67	10440	10366
1	LS398548.1	98.67	2360703	2360777
1	LS398548.1	98.67	1412257	1412331
1	LS398550.1	98.67	1369577	1369651
1	LANO01000064.1	98.67	11403	11329
1	OOHR01000022.1	98.67	27459	27533
1	CP044031.1	98.67	851914	851840
1	LYMA02000101.1	98.67	3978	4052
1	LS398550.1	98.67	408842	408768
1	LS398551.1	98.67	218545	218619
1	LAOA01000091.1	98.67	4794	4868
1	LS398548.1	98.67	1785495	1785569
1	LANO01000004.1	98.67	48733	48659
1	LS398552.1	98.67	593772	593698
1	LS398548.1	97.33	1895155	1895081
1	LS398548.1	97.33	1947260	1947334
1	LS398550.1	97.33	1716625	1716699
1	LS398548.1	97.33	913140	913214
1	LS398548.1	97.33	434632	434558
1	LYMA02000050.1	97.33	76386	76460
1	LS398549.1	97.33	2126720	2126646
1	LANZ01000263.1	97.33	1147	1073
1	LANN01000002.1	97.33	39885	39959
1	LS398552.1	97.33	224214	224288
1	LS398548.1	97.33	2431200	2431274
1	LANM01000005.1	97.33	37373	37299
1	LS398548.1	97.33	498327	498401
1	LANM01000018.1	97.33	688	614
1	LS398547.1	97.33	907698	907624
1	LYMB01000008.1	97.33	92	166
1	LS398547.1	97.33	649148	649222
1	LAOA01000182.1	97.33	1030	1104
1	LAOM01000014.1	97.33	11245	11319
1	LS398548.1	97.33	2368172	2368098
1	LS398548.1	97.33	798647	798573
1	LS398550.1	97.33	2186824	2186750
1	LANZ01000219.1	97.33	5237	5163
1	LS398548.1	97.33	2208938	2208864
1	LYMA02000047.1	97.33	2971	3045
1	LYMA02000062.1	97.33	3713	3639
1	LYMA02000007.1	97.33	2972	3046
1	OOHR01000002.1	97.33	6375	6301
1	LANZ01000176.1	97.33	4486	4412
1	LANM01000023.1	97.33	8968	9042
1	OOHR01000015.1	97.33	43777	43851
1	AP008981.1	97.33	1122979	1123053
1	LAOM01000071.1	97.33	2607	2681
1	LANO01000051.1	97.33	14863	14937
1	LS398550.1	97.33	1172851	1172925
1	LS398548.1	97.33	729501	729575
1	LYMA02000098.1	97.33	6863	6937
1	LS398548.1	97.33	78683	78609
1	LS398550.1	97.33	1746636	1746710
1	LS398550.1	97.33	771891	771965
1	LS398550.1	97.33	2139334	2139408
1	LYMA02000096.1	97.33	6674	6600
1	LANO01000013.1	97.33	25755	25829
1	LANZ01000277.1	97.33	1530	1604
1	LANO01000038.1	97.33	4182	4256
1	OOHR01000023.1	97.33	4152	4078
1	OUNA01000005.1	97.33	484303	484377
1	AP008981.1	97.33	1470328	1470254
1	AP008981.1	97.33	1642764	1642690
1	CP044031.1	97.33	876372	876298
1	OUNA01000002.1	97.33	7632	7706
1	LS398547.1	97.33	1626003	1626077
1	LS398551.1	97.33	718511	718585
1	OOHR01000018.1	97.33	70418	70344
1	LS398552.1	97.33	1994267	1994341
1	LANZ01000125.1	97.33	738	664
1	LS398550.1	97.33	275541	275467
1	OUNA01000005.1	97.33	202223	202297
1	LAOR01000126.1	97.33	2124	2050
1	LS398552.1	97.33	1358006	1357932
1	LANZ01000283.1	97.33	1918	1844
1	LAOR01000075.1	97.33	7166	7092
1	LS398552.1	97.33	1535608	1535682
1	LANZ01000299.1	97.33	1988	1914
1	LAOR01000089.1	97.33	179	253
1	LAOM01000060.1	96	5910	5984
1	LS398550.1	96	489333	489259
1	OOHR01000002.1	96	89060	89134
1	LAOA01000081.1	96	6214	6140
1	LANY01000069.1	96	2176	2250
1	LS398552.1	96	2009780	2009706
1	OUNA01000005.1	96	238189	238263
1	LS398550.1	96	537383	537457
1	LANO01000025.1	96	10594	10668
1	LANY01000126.1	96	5485	5411
1	LS398548.1	96	1624583	1624657
1	CP044031.1	96	1465980	1465906
1	LAOM01000011.1	96	74	148
1	CP044031.1	96	979007	978933
1	LANN01000075.1	96	211	285
1	LAOA01000037.1	96	9768	9842
1	LS398551.1	96	1700107	1700181
1	OUNA01000007.1	96	183414	183488
1	LAOA01000138.1	96	895	969
1	LANY01000055.1	96	6881	6955
1	LAOA01000127.1	96	3149	3075
1	LANY01000025.1	96	14944	15018
1	LANY01000104.1	96	1893	1967
1	LAOR01000077.1	96	4101	4027
1	LANZ01000201.1	96	4019	3945
1	LS398550.1	96	1938990	1938916
1	LANY01000126.1	96	2966	3040
1	LS398550.1	96	1537322	1537248
1	LS398552.1	96	84476	84550
1	LYMA02000100.1	96	4132	4206
1	LS398550.1	96	730904	730830
1	CP044031.1	96	1645959	1646033
1	LS398549.1	96	415327	415401
1	LS398547.1	96	1079251	1079177
1	LS398552.1	96	565883	565809
1	LS398549.1	96	1943505	1943431
1	LAOA01000079.1	96	1553	1627
1	LANZ01000001.1	96	32512	32438
1	OUNA01000007.1	96	99526	99600
1	LS398549.1	96	905915	905841
1	OUNA01000006.1	96	295390	295316
1	LS398548.1	96	1583726	1583652
1	LS398551.1	96	2219268	2219342
1	LS398552.1	96	716393	716319
1	LANZ01000268.1	96	3214	3288
1	LS398552.1	96	1625598	1625672
1	LS398550.1	96	1597673	1597599
1	LS398550.1	96	334875	334949
1	LS398549.1	96	37067	36993
1	LS398547.1	96	738471	738397
1	LAOA01000077.1	96	6272	6346
1	LS398549.1	96	1393879	1393805
1	LS398549.1	96	1990916	1990842
1	LS398551.1	96	1380898	1380824
1	LS398547.1	96	1440113	1440039
1	LANZ01000253.1	96	1023	1097
1	OUNA01000004.1	96	148474	148548
1	LS398551.1	96	368763	368837
1	OUNA01000004.1	94.67	172780	172706
1	LS398549.1	94.67	1359490	1359416
1	LS398549.1	94.67	1640538	1640612
1	LS398547.1	94.67	161458	161532
1	LAOA01000166.1	94.67	4661	4735
1	LANZ01000053.1	94.67	683	757
1	LS398547.1	94.67	1100844	1100770
1	LAOR01000155.1	94.67	3814	3740
1	LS398547.1	94.67	1505935	1506009
1	OUNA01000006.1	94.67	74792	74866
1	CP044031.1	94.67	834583	834657
1	LANZ01000211.1	94.67	2151	2077
1	LS398549.1	94.67	156552	156478
1	LAOA01000085.1	94.67	6934	6860
1	LAOA01000155.1	94.67	5067	4993
1	LANZ01000239.1	94.67	3712	3638
1	LS398547.1	94.67	1701246	1701172
1	OUNA01000006.1	94.67	292871	292945
1	LANZ01000010.1	94.67	27091	27017
1	LS398549.1	94.67	2234548	2234622
1	LS398547.1	94.67	61139	61065
1	LANY01000132.1	94.67	5897	5823
1	CP044031.1	94.67	1119037	1119111
1	LS398547.1	94.67	314108	314034
1	AM494475.1	94.67	1480294	1480220
1	AM494475.1	94.67	72854	72780
1	LANZ01000044.1	94.67	8104	8178
1	AM494475.1	94.67	1966621	1966547
1	AM494475.1	94.67	1254954	1255028
1	LANZ01000128.1	97.33	7052	6979
1	AM494475.1	94.67	114222	114148
1	AM494475.1	94.67	129697	129771
1	AM494475.1	94.67	857822	857896
1	AM494475.1	94.67	1934553	1934479
1	AM494475.1	94.67	809326	809400
1	AM494475.1	94.67	950536	950610
1	AM494475.1	94.67	1064638	1064712
1	AM494475.1	94.67	611135	611209
1	LANY01000029.1	93.33	14957	14883
1	LS398549.1	94.67	937436	937362
1	LS398549.1	94.67	43747	43821
1	AP008981.1	93.33	1865174	1865100
1	LAOR01000099.1	96	6244	6317
1	LANO01000071.1	96	8471	8544
1	AM494475.1	93.33	1686521	1686447
1	AM494475.1	93.33	1998133	1998207
1	AM494475.1	93.33	1406890	1406816
1	LANO01000043.1	94.74	7619	7694
1	LANY01000107.1	94.67	1067	1140
1	LAOA01000158.1	94.67	47	120
1	LANY01000101.1	97.01	5395	5329
1	LS398551.1	97.01	1528266	1528200
1	LS398551.1	97.01	2296018	2296084
1	OUNA01000004.1	97.01	271555	271621
1	LS398551.1	97.01	1194403	1194469
1	LANO01000050.1	97.01	12922	12988
1	LANO01000023.1	97.01	1164	1230
1	LANO01000016.1	97.01	28323	28389
1	LANY01000136.1	97.01	1213	1147
1	LANO01000062.1	97.01	6235	6301
1	LS398551.1	97.01	1580647	1580713
1	LS398551.1	97.01	1240442	1240376
1	LS398551.1	97.01	607699	607765
1	LANZ01000105.1	93.33	158	231
1	LANO01000048.1	95.52	15476	15542
1	LANO01000002.1	95.52	57787	57853
1	LANN01000032.1	95.52	338	404
1	LANY01000171.1	95.52	507	573
1	LANY01000081.1	95.52	2757	2691
1	LS398549.1	95.52	1112528	1112462
1	OOHR01000016.1	95.52	145400	145466
1	OUNA01000005.1	95.52	367741	367675
1	LS398552.1	95.52	1304248	1304314
1	LANY01000049.1	95.52	7925	7991
1	LS398551.1	95.52	1443603	1443537
1	LS398552.1	95.52	1862784	1862718
1	LS398549.1	95.52	358684	358618
1	OOHR01000015.1	95.52	28653	28719
1	LAOA01000097.1	95.52	5335	5269
1	LANY01000019.1	95.52	19411	19345
1	LAOR01000127.1	96	4587	4515
1	LANY01000074.1	95.52	1530	1596
1	LS398551.1	95.52	140405	140339
1	LYMA02000088.1	95.52	9925	9991
1	LS398548.1	95.52	1507674	1507608
1	OUNA01000004.1	95.52	233647	233581
1	LANZ01000008.1	95.52	1618	1684
1	LS398548.1	95.52	1465306	1465372
1	LS398551.1	95.52	819420	819486
1	LS398548.1	95.52	972143	972077
1	LAOA01000047.1	95.52	5733	5799
1	LANO01000014.1	95.52	8221	8287
1	LS398548.1	95.52	682542	682608
1	LS398549.1	95.52	1934943	1935009
1	LS398552.1	95.52	1066190	1066256
1	LS398552.1	95.52	449906	449840
1	LANO01000002.1	95.52	69035	68969
1	LS398550.1	95.52	937128	937194
1	LAOR01000051.1	95.52	4240	4306
1	LAOA01000083.1	95.52	2666	2732
1	LS398547.1	95.52	480976	481042
1	LANZ01000129.1	95.52	7222	7288
1	LS398549.1	95.52	2177822	2177756
1	LS398548.1	95.52	2328484	2328550
1	LYMA02000099.1	95.52	3995	4061
1	OOHR01000025.1	95.52	9939	10005
1	LS398552.1	95.52	260940	260874
1	LAOA01000153.1	95.52	4034	4100
1	CP044031.1	95.52	414176	414242
1	OOHR01000016.1	95.52	65739	65805
1	AP008981.1	95.52	1513554	1513620
1	LS398551.1	95.52	1229190	1229256
1	CP044031.1	95.52	1316115	1316049
1	LYMT01000424.1	95.52	109	175
1	OUNA01000004.1	95.52	211582	211516
1	LYMA02000066.1	95.52	69497	69431
1	LANO01000065.1	95.52	2318	2252
1	LS398551.1	95.52	1919905	1919839
1	LS398549.1	95.52	616714	616780
1	LAOA01000021.1	95.52	5430	5364
1	LS398550.1	95.52	137645	137579
1	LYMA02000027.1	95.52	1562	1496
1	LS398551.1	95.52	461626	461692
1	LANN01000085.1	95.52	427	361
1	LS398551.1	95.52	1810371	1810305
1	LS398547.1	95.52	876993	876927
1	LANO01000006.1	95.52	6209	6275
1	LANZ01000122.1	95.52	6818	6884
1	LS398548.1	95.52	1135800	1135866
1	LANO01000058.1	95.52	1276	1342
1	LS398550.1	95.52	2276408	2276474
1	LS398547.1	95.52	222207	222141
1	OOHR01000004.1	95.52	60535	60469
1	LANY01000067.1	95.52	5682	5616
1	AM494475.1	95.52	321196	321130
1	LANZ01000295.1	95.52	3618	3552
1	LS398552.1	95.52	1133062	1133128
1	LS398550.1	95.52	2189668	2189734
1	LANZ01000161.1	95.52	4568	4502
1	OOHR01000007.1	95.52	140672	140606
1	AP008981.1	95.52	1357806	1357872
1	LANY01000072.1	95.52	7549	7483
1	CP044031.1	95.52	18114	18048
1	OOHR01000008.1	95.52	13349	13283
1	OOHR01000012.1	95.52	281677	281611
1	AP008981.1	95.52	420898	420964
1	LANO01000037.1	95.52	19704	19770
1	LAOR01000036.1	95.52	4200	4266
1	LAOA01000129.1	95.52	2912	2978
1	CP044031.1	95.52	1850160	1850094
1	CP044031.1	95.52	633330	633264
1	LS398550.1	95.52	993151	993085
1	CP044031.1	95.52	97515	97581
1	LS398550.1	95.52	20449	20383
1	LYMA02000076.1	95.52	9432	9366
1	LAOR01000086.1	95.52	3420	3486
1	LS398549.1	95.52	1452101	1452035
1	LANZ01000251.1	95.52	3414	3348
1	OUNA01000005.1	95.52	302478	302544
1	LANO01000068.1	95.52	752	686
1	OOHR01000012.1	95.52	166635	166569
1	CP044031.1	95.52	1750031	1750097
1	LYMA02000023.1	95.52	818	884
1	OOHR01000012.1	95.52	52282	52216
1	LS398550.1	95.52	1092639	1092573
1	LS398549.1	95.52	454554	454620
1	LS398551.1	95.52	303661	303595
1	LANZ01000179.1	95.52	637	571
1	LANO01000061.1	95.52	10433	10499
1	LANZ01000202.1	95.52	3835	3901
1	OOHR01000016.1	95.52	7183	7117
1	LANY01000182.1	95.52	361	427
1	LS398551.1	95.52	1845214	1845280
1	LS398549.1	95.52	1626306	1626240
1	LS398551.1	95.52	270172	270238
1	LANY01000125.1	95.52	4657	4591
1	OOHR01000010.1	95.52	1350	1284
1	LS398549.1	95.52	1271468	1271534
1	CP044031.1	95.52	1191129	1191063
1	OOHR01000002.1	95.52	118428	118494
1	OUNA01000001.1	95.52	123665	123599
1	LANO01000034.1	95.52	16312	16246
1	LS398549.1	95.52	117671	117605
1	LS398551.1	95.52	2372510	2372576
1	CP044031.1	95.52	323109	323175
1	OOHR01000017.1	95.52	30627	30561
1	OOHR01000016.1	95.52	152761	152695
1	LANY01000075.1	95.52	7633	7567
1	AP008981.1	95.52	112208	112142
1	AP008981.1	95.52	914879	914813
1	LS398547.1	95.52	1780006	1779940
1	LS398547.1	95.52	1901444	1901510
1	OUNA01000008.1	95.52	69476	69542
1	LANZ01000095.1	95.52	2268	2202
1	LANO01000018.1	95.52	28103	28169
1	CP044031.1	95.52	1823081	1823015
1	LS398550.1	95.52	1060796	1060862
1	LYMA02000052.1	95.52	8062	7996
1	LS398551.1	95.52	969118	969052
1	LANZ01000189.1	96	4647	4719
1	AP008981.1	95.52	1169180	1169246
1	LS398550.1	95.52	2070842	2070776
1	LS398551.1	95.52	792960	792894
1	OUNA01000005.1	95.52	154807	154741
1	LANZ01000098.1	95.52	4952	5018
1	LANZ01000284.1	95.52	1439	1373
1	LS398547.1	95.52	1279138	1279204
1	OOHR01000024.1	95.52	45004	45070
1	LANO01000039.1	95.52	4527	4461
1	OOHR01000014.1	95.52	16525	16459
1	LAOR01000134.1	94.03	346	280
1	LAOR01000036.1	94.03	5381	5315
1	LAOA01000159.1	94.03	4740	4806
1	LYMA02000082.1	94.03	6041	5975
1	CP044031.1	94.03	1038379	1038445
1	LAOA01000130.1	94.03	2531	2465
1	LS398551.1	95.59	401268	401201
1	LANO01000076.1	94.03	90	155
1	LANO01000072.1	96.36	1445	1391
2	AP008981.1	100	851368	851294
2	OUNA01000006.1	100	119855	119929
2	LS398548.1	100	866961	866887
2	LANY01000001.1	100	26354	26428
2	LS398550.1	100	1876734	1876660
2	LS398549.1	100	1007957	1008031
2	LANM01000001.1	100	52550	52476
2	LAOR01000014.1	100	10916	10990
2	LYMB01000162.1	100	2225	2151
2	CP044031.1	100	1536372	1536298
2	LANZ01000003.1	100	10301	10375
2	LAOA01000006.1	100	4621	4695
2	LS398552.1	100	786947	786873
2	OOHR01000007.1	100	94946	95020
2	LYMT01000139.1	100	4521	4447
2	LYMA02000050.1	100	8072	8146
2	LANN01000001.1	100	70270	70196
2	AM494475.1	98.67	2023348	2023274
2	LANO01000024.1	98.67	9601	9527
2	LS398547.1	98.67	1068308	1068234
2	LS398551.1	98.67	1339653	1339727
3	LANZ01000038.1	100	12286	12360
3	CP044031.1	100	1277899	1277825
3	OUNA01000005.1	100	337781	337855
3	LS398550.1	100	372995	372921
3	LS398547.1	100	278744	278670
3	LYMB01000235.1	100	1059	985
3	LANZ01000033.1	100	4669	4595
3	LANN01000010.1	100	3643	3569
3	LANY01000027.1	100	15133	15207
3	LYMT01000189.1	100	33669	33743
3	AP008981.1	100	1395229	1395303
3	LS398552.1	100	411712	411638
3	LANM01000005.1	98.67	2405	2331
3	LYMA02000066.1	98.67	34529	34455
3	LS398548.1	98.67	315715	315789
3	LAOA01000026.1	97.33	1955	1881
3	OOHR01000012.1	97.33	17198	17124
4	CP044031.1	100	1129306	1129232
4	LANO01000026.1	100	21083	21157
4	OUNA01000005.1	100	214281	214207
4	LANO01000058.1	100	10852	10778
4	LS398551.1	100	1800797	1800871
4	CP044031.1	100	1758381	1758307
4	CP044031.1	100	1182792	1182866
4	LS398549.1	100	1101730	1101804
4	LS398551.1	100	961584	961658
4	LANZ01000190.1	100	155	81
4	LANY01000038.1	100	3916	3990
4	LS398547.1	100	731655	731729
4	LANZ01000024.1	98.67	17064	16990
4	LS398552.1	98.67	2042208	2042134
4	LS398552.1	98.67	651177	651103
4	LANZ01000133.1	98.67	6049	6123
4	LS398551.1	98.67	2303839	2303765
4	LS398549.1	98.67	2240574	2240500
4	LS398551.1	98.67	1350591	1350665
4	LS398548.1	98.67	1575401	1575475
4	LS398551.1	98.67	1588468	1588394
4	LS398548.1	98.67	1732495	1732421
4	LANO01000069.1	98.67	7682	7756
4	LS398548.1	98.67	2336806	2336732
4	LANO01000053.1	98.67	2757	2683
4	LS398548.1	98.67	963827	963901
4	LS398548.1	98.67	923183	923109
4	LAOA01000082.1	98.67	1673	1747
4	LS398551.1	98.67	379326	379252
4	LANO01000010.1	98.67	31776	31850
4	OOHR01000004.1	98.67	473	399
4	LS398548.1	98.67	2147835	2147909
4	LS398548.1	98.67	508368	508294
4	LS398548.1	98.67	1309078	1309152
4	LS398548.1	98.67	168577	168651
4	LYMA02000013.1	98.67	4595	4669
4	OUNA01000006.1	98.67	4893	4819
4	LYMA02000007.1	98.67	11295	11221
4	AP008981.1	98.67	1323079	1323153
4	LANO01000025.1	98.67	21132	21058
4	LS398551.1	98.67	293127	293201
4	LANO01000017.1	98.67	5580	5506
4	LS398550.1	98.67	783815	783741
4	LS398548.1	98.67	1840712	1840638
4	OOHR01000007.1	98.67	129490	129564
4	LANZ01000249.1	98.67	3940	3866
4	LYMT01000298.1	98.67	465	539
4	LYMA02000014.1	98.67	3244	3170
4	LYMA02000074.1	98.67	54018	54092
4	OOHR01000019.1	98.67	40933	41007
4	LAOA01000066.1	98.67	8035	8109
4	LS398551.1	98.67	1851969	1851895
4	LS398548.1	98.67	1815944	1815870
4	LANO01000009.1	98.67	40001	40075
4	LS398549.1	98.67	1383355	1383429
4	LANY01000149.1	98.67	3395	3321
4	LYMT01000033.1	98.67	267	193
4	LS398548.1	98.67	426310	426384
4	LS398549.1	98.67	462899	462825
4	LYMA02000011.1	98.67	7884	7958
4	LS398548.1	98.67	1632938	1632864
4	LANZ01000196.1	98.67	3086	3012
4	LAOA01000065.1	98.67	2051	2125
4	LANZ01000060.1	98.67	1050	1124
4	LYMB01000459.1	98.67	331	257
4	LYMA02000026.1	98.67	15498	15572
4	LYMA02000025.1	98.67	24549	24475
4	LS398550.1	98.67	2200540	2200466
4	LANY01000009.1	98.67	58763	58837
4	LANY01000111.1	98.67	4889	4815
4	LS398548.1	98.67	1050085	1050011
4	LAOR01000145.1	98.67	4017	3943
4	AP008981.1	98.67	1295256	1295330
4	LANZ01000230.1	98.67	3058	3132
4	LS398547.1	98.67	490150	490076
4	LANY01000083.1	98.67	7101	7027
4	LANY01000048.1	98.67	2699	2773
4	LS398552.1	98.67	232570	232496
4	LANO01000006.1	98.67	17021	16947
4	LAOA01000080.1	98.67	7193	7119
4	OUNA01000001.1	98.67	2615	2541
4	LS398551.1	98.67	1432789	1432863
4	LAOR01000033.1	98.67	4718	4792
4	OOHR01000017.1	98.67	22274	22348
4	LYMA02000023.1	98.67	9134	9060
4	LANM01000074.1	98.67	4054	4128
4	LS398547.1	98.67	1235628	1235554
4	LS398548.1	98.67	2437756	2437682
4	OUNA01000001.1	98.67	112860	112934
4	AP008981.1	98.67	1638631	1638705
4	LS398548.1	98.67	2150175	2150101
4	LS398548.1	98.67	1475748	1475674
4	LS398550.1	98.67	267643	267717
4	OUNA01000005.1	98.67	492640	492566
4	LYMA02000014.1	98.67	904	978
4	LS398551.1	98.67	2229691	2229617
4	LS398550.1	98.67	1526107	1526181
4	LS398551.1	98.67	615519	615445
4	LYMA02000049.1	98.67	2391	2317
4	LANN01000051.1	98.67	1101	1027
4	LAOA01000067.1	98.67	2692	2618
4	LYMA02000021.1	98.67	3600	3674
4	LANM01000088.1	98.67	4297	4371
4	LS398551.1	98.67	1743545	1743471
4	OUNA01000005.1	98.67	36406	36332
4	LS398552.1	98.67	249835	249909
4	LAOA01000063.1	98.67	5505	5579
4	LAOA01000137.1	98.67	5015	5089
4	LS398548.1	98.67	1887430	1887504
4	LYMB01000142.1	98.67	335	261
4	LANO01000014.1	98.67	24255	24329
4	LANY01000139.1	98.67	3002	2928
4	LS398548.1	98.67	72129	72203
4	LS398551.1	98.67	1088169	1088243
4	LANO01000030.1	98.67	869	795
4	LS398551.1	98.67	277998	277924
4	LAOR01000163.1	98.67	2623	2549
4	AP008981.1	98.67	1736767	1736841
4	LS398549.1	98.67	2118379	2118453
4	LS398550.1	97.33	1586964	1587038
4	LAOA01000106.1	97.33	2199	2125
4	LS398552.1	97.33	1639488	1639562
4	LANZ01000269.1	97.33	3229	3303
4	LS398547.1	97.33	777043	777117
4	AP008981.1	97.33	61419	61345
4	LANZ01000168.1	97.33	3186	3260
4	AP008981.1	97.33	192649	192723
4	LS398552.1	97.33	1200779	1200853
4	LS398547.1	97.33	464246	464172
4	LS398550.1	97.33	1322836	1322910
4	AP008981.1	97.33	130750	130676
4	LAOM01000011.1	97.33	5100	5026
4	LANN01000057.1	97.33	7545	7619
4	LS398550.1	97.33	982133	982207
4	CP044031.1	97.33	427704	427778
4	LS398550.1	97.33	297357	297431
4	LS398550.1	97.33	1014658	1014584
4	LS398547.1	97.33	1430102	1430176
4	LS398552.1	97.33	1074527	1074453
4	LANZ01000108.1	97.33	2935	3009
4	LS398550.1	97.33	940285	940211
4	LS398551.1	97.33	1911561	1911635
4	LS398550.1	97.33	1085264	1085338
4	LS398551.1	97.33	2380852	2380778
4	LS398547.1	97.33	951261	951187
4	LANZ01000301.1	97.33	419	493
4	LANZ01000173.1	97.33	2676	2602
4	LYMT01000296.1	97.33	514	588
4	LS398552.1	97.33	1349649	1349723
4	LS398550.1	97.33	1400626	1400700
4	LANZ01000180.1	97.33	3660	3586
4	LANY01000087.1	97.33	4824	4750
4	LS398547.1	97.33	1315077	1315003
4	LANZ01000226.1	97.33	2323	2397
4	LS398550.1	97.33	1749792	1749718
4	LS398552.1	97.33	1854431	1854505
4	OUNA01000002.1	97.33	15982	15908
4	LS398547.1	97.33	661047	660973
4	LANZ01000058.1	97.33	1532	1606
4	LS398551.1	97.33	747031	747105
4	LS398547.1	97.33	1288659	1288585
4	LANZ01000046.1	97.33	10730	10804
4	LANZ01000247.1	97.33	4447	4521
4	LS398547.1	97.33	865324	865398
4	LANM01000090.1	98.63	4310	4238
4	LS398548.1	97.33	1239610	1239536
4	LYMA02000012.1	97.33	1856	1930
4	LANO01000056.1	97.33	8654	8580
4	AM494475.1	97.33	1437451	1437377
4	AM494475.1	97.33	1071817	1071743
4	AM494475.1	97.33	969796	969722
4	LAOA01000200.1	97.33	2809	2735
4	AM494475.1	97.33	223499	223425
4	LANZ01000006.1	97.33	5907	5833
4	OUNA01000006.1	97.33	83147	83073
4	OUNA01000007.1	97.33	109524	109450
4	AM494475.1	97.33	861874	861800
4	LAOA01000164.1	97.33	2539	2613
4	LYMA02000050.1	97.33	137987	138061
4	OOHR01000002.1	97.33	99079	99005
4	LANZ01000041.1	97.33	5549	5475
4	LS398551.1	97.33	132094	132168
4	LS398550.1	97.33	1264974	1264900
4	AM494475.1	97.33	1259009	1258935
4	LS398549.1	97.33	2169031	2169105
4	OUNA01000003.1	97.33	82494	82420
4	LAOR01000175.1	97.33	826	752
4	LAOR01000136.1	97.33	2533	2459
4	LS398548.1	97.33	134450	134524
4	LAOA01000195.1	97.33	467	541
4	CP044031.1	97.33	524062	523988
4	LANY01000012.1	97.33	3636	3562
4	LANZ01000152.1	97.33	4702	4628
4	LANY01000102.1	97.33	5416	5342
4	LANN01000041.1	97.33	3680	3606
4	OOHR01000012.1	97.33	271769	271843
4	AP008981.1	97.33	1950501	1950575
4	LS398552.1	97.33	2003266	2003340
4	OOHR01000001.1	97.33	11258	11332
4	OOHR01000021.1	97.33	21550	21476
4	OOHR01000008.1	97.33	6559	6633
4	LS398552.1	97.33	1141944	1141870
4	LS398549.1	97.33	350423	350497
4	OOHR01000004.1	97.33	48583	48657
4	LS398549.1	97.33	1441487	1441561
4	LS398548.1	97.33	711459	711385
4	LS398549.1	97.33	424636	424562
4	LS398549.1	97.33	111732	111806
4	LS398552.1	97.33	814904	814978
4	OOHR01000012.1	97.33	153131	153205
4	LAOA01000121.1	97.33	1897	1823
4	OOHR01000018.1	97.33	60267	60341
4	LS398552.1	97.33	1736302	1736228
4	LS398549.1	97.33	1247705	1247779
4	LS398551.1	97.33	1710804	1710730
4	LAOR01000141.1	97.33	700	774
4	LS398548.1	97.33	736056	735982
4	OOHR01000025.1	97.33	15061	14987
4	LANZ01000155.1	97.33	1753	1827
4	LS398552.1	97.33	583787	583861
4	OUNA01000006.1	97.33	276037	276111
4	LS398548.1	97.33	1358680	1358606
4	LAOR01000107.1	97.33	3190	3116
4	LANY01000117.1	97.33	2675	2749
4	AM494475.1	97.33	2005298	2005224
4	LANZ01000164.1	97.33	4552	4626
4	CP044031.1	97.33	1956964	1957038
4	OUNA01000004.1	97.33	164435	164509
4	LAOR01000138.1	97.33	1706	1780
4	LS398551.1	97.33	477678	477752
4	AM494475.1	97.33	618314	618240
4	LS398549.1	97.33	1983571	1983645
4	LYMT01000295.1	96	461	535
4	LS398552.1	96	187788	187714
4	LS398547.1	96	211711	211785
4	AM494475.1	96	1924350	1924424
4	LANY01000173.1	96	2606	2680
4	AM494475.1	96	1133841	1133915
4	AM494475.1	96	1682470	1682544
4	OUNA01000005.1	96	246548	246474
4	AM494475.1	96	1174588	1174514
4	AP008981.1	96	430474	430400
4	OUNA01000007.1	96	189136	189062
4	LANY01000098.1	96	1990	2064
4	LANY01000116.1	96	6234	6160
4	AM494475.1	96	1476241	1476315
4	LANY01000116.1	96	290	364
4	AM494475.1	96	813379	813305
4	AM494475.1	96	66091	66165
4	LANY01000015.1	96	38369	38443
4	OUNA01000004.1	96	201585	201659
4	AM494475.1	96	1621378	1621304
4	AP008981.1	96	508663	508737
4	AP008981.1	96	202763	202689
4	LS398549.1	96	1349180	1349254
4	LANZ01000094.1	96	390	316
4	AP008981.1	96	1856857	1856931
4	AP008981.1	96	682192	682266
4	LS398547.1	96	1634327	1634253
4	LS398550.1	96	2062527	2062601
4	LAOM01000027.1	96	4712	4786
4	LS398550.1	96	1724951	1724877
4	LS398550.1	96	722557	722631
4	LS398550.1	96	1181199	1181125
4	LS398550.1	96	2282200	2282126
4	LS398547.1	96	1793395	1793321
4	LS398550.1	96	545730	545656
4	LS398550.1	96	343221	343147
4	LS398550.1	96	56090	56016
4	LS398549.1	96	1278780	1278706
4	CP044031.1	94.67	909845	909771
4	CP044031.1	96	664353	664427
4	OUNA01000004.1	94.67	249605	249679
4	LANZ01000072.1	96	4658	4584
4	LAOA01000052.1	96	7013	6939
4	LS398552.1	96	1839365	1839291
4	LS398547.1	96	51239	51313
4	LANY01000024.1	94.67	3942	4016
4	LS398552.1	96	1548896	1548822
4	LANZ01000198.1	96	537	611
4	OUNA01000008.1	94.67	95577	95503
4	LANY01000008.1	94.67	57671	57745
4	CP044031.1	96	336902	336828
4	CP044031.1	96	869741	869815
4	LAOA01000114.1	96	880	806
4	LS398552.1	96	932924	932850
4	CP044031.1	96	1654304	1654230
4	LAOR01000119.1	98.67	2965	3038
4	AM494475.1	94.67	500685	500611
4	LS398552.1	94.67	555188	555262
4	AP008981.1	96	1523162	1523088
4	LS398552.1	94.67	339639	339713
4	LS398549.1	94.67	28777	28851
4	AM494475.1	94.67	1961659	1961733
4	LANZ01000117.1	94.67	1577	1503
4	AP008981.1	96	218335	218409
4	AM494475.1	94.67	1297876	1297802
4	AM494475.1	94.67	1402839	1402913
4	AM494475.1	94.67	1811343	1811417
4	LS398549.1	94.67	896807	896881
4	AP008981.1	96	1178788	1178714
4	CP044031.1	94.67	1207510	1207584
4	AM494475.1	94.67	909650	909576
4	AM494475.1	94.67	693176	693250
4	LS398547.1	94.67	901651	901725
4	LAOA01000225.1	97.33	2272	2199
4	LANZ01000116.1	97.33	3458	3531
4	LAOA01000165.1	97.33	72	145
4	CP044031.1	94.67	107284	107210
4	CP044031.1	94.67	843567	843641
4	LS398550.1	94.67	1070810	1070736
4	CP044031.1	94.67	567131	567057
4	LS398549.1	93.33	1664901	1664827
4	LANY01000156.1	93.33	2352	2426
4	LANY01000075.1	93.33	316	390
4	OUNA01000005.1	93.33	360424	360498
4	LS398549.1	93.33	1846950	1847024
4	OUNA01000005.1	94.67	2031	1958
4	LS398547.1	94.67	1862892	1862965
4	LANZ01000245.1	93.42	325	398
4	LAOR01000178.1	98.36	53	112
5	LS398548.1	100	761307	761381
5	LANM01000027.1	100	7065	7139
5	CP044031.1	100	686295	686221
5	LYMA02000050.1	100	113737	113663
5	LYMB01000307.1	100	5859	5933
5	AM494475.1	98.65	1664560	1664633
5	LANZ01000026.1	97.33	13567	13493
5	OOHR01000002.1	97.33	32680	32606
5	LANY01000012.1	97.33	29230	29304
5	LS398549.1	97.33	747568	747494
5	LS398547.1	97.33	712513	712439
5	LANZ01000148.1	97.33	1691	1765
5	LS398552.1	97.33	1818226	1818152
5	OUNA01000006.1	97.33	250443	250369
5	LAOR01000008.1	97.33	9717	9643
5	LAOA01000001.1	96	22260	22186
5	LANO01000005.1	95.83	17845	17916
5	LS398551.1	95.83	1043523	1043594
6	AM494475.1	100	932739	932813
6	AP008981.1	100	2008341	2008267
6	LAOA01000001.1	100	45721	45795
6	CP044031.1	100	1071507	1071581
6	LS398550.1	100	2024246	2024320
6	LANN01000018.1	100	9419	9345
6	LYMT01000300.1	98.67	290	216
6	LANZ01000005.1	98.67	22803	22877
6	OUNA01000002.1	98.67	45502	45428
6	LANY01000003.1	98.67	20507	20433
6	LS398552.1	98.67	118747	118821
6	LYMB01000001.1	98.67	16440	16514
6	LYMA02000045.1	97.33	46679	46753
6	LS398548.1	97.33	2246430	2246356
6	LANM01000015.1	97.33	17056	17130
7	LANM01000025.1	94.2	15644	15712
7	LANZ01000038.1	94.2	14072	14004
7	LANN01000029.1	94.2	14686	14754
7	LANY01000013.1	94.2	5249	5181
7	LAOA01000008.1	94.2	9909	9977
7	CP044031.1	94.2	1272677	1272745
7	LANZ01000079.1	94.2	7362	7430
7	LS398547.1	94.2	276958	277026
7	LAOR01000003.1	94.2	3968	3900
7	OUNA01000007.1	94.2	50742	50810
7	LS398550.1	94.2	366959	367027
8	LS398550.1	93.55	1853002	1853062
8	LANN01000020.1	93.55	2164	2224
8	LAOR01000007.1	93.55	6050	6110
8	LS398552.1	93.55	763341	763401
8	AM494475.1	93.55	535707	535647
8	AP008981.1	93.55	827639	827699
8	LANZ01000003.1	93.55	34860	34800
8	CP044031.1	93.55	1512775	1512835
8	LANZ01000030.1	93.55	4473	4413
8	LS398547.1	93.55	1040817	1040877
9	LS398547.1	87.88	525141	525076
10	AP008981.1	83.33	1106290	1106219

## Sheet: Patient 2-blood
Table S2.2: The positions and identities of all detected reads of Orientia tsutsugamushi by blood mNGS in Patient 2.
Reads number	Reference	Identity	Start	End
1	CP044031.1	100	527487	527413
1	OUNA01000004.1	98.67	246778	246852
1	LANZ01000072.1	98.67	7484	7410
1	LANM01000088.1	98.67	1468	1542
1	CP044031.1	98.67	1132609	1132535
1	LS398547.1	98.67	48413	48487
1	OUNA01000003.1	98.67	85318	85244
1	LANY01000008.1	98.67	54827	54901
1	LS398548.1	98.67	1306252	1306326
2	AP008981.1	100	761375	761301
2	LAOA01000116.1	100	2355	2429
2	LYMA02000036.1	100	54766	54840
2	LS398550.1	100	1290110	1290184
2	LANO01000027.1	100	9063	9137
2	AM494475.1	100	1197929	1198003
2	LS398548.1	100	1159947	1159873
2	CP044031.1	100	358122	358196
2	LS398551.1	100	1887780	1887854
2	LANM01000022.1	100	6810	6736
2	LS398547.1	100	1169832	1169758
2	LS398549.1	100	1171070	1171144
2	LANN01000022.1	100	6566	6492
3	LANY01000011.1	100	31538	31612
3	OUNA01000001.1	100	208682	208756
3	LS398552.1	100	2029604	2029530
3	LYMB01000035.1	100	375	449
3	CP044031.1	100	205978	206052
3	LYMT01000029.1	100	1019	945
3	LS398552.1	100	1409381	1409307
3	LANZ01000024.1	100	4469	4395
4	CP044031.1	100	1312371	1312445

## Sheet: Patient 3-blood
Table S3: The positions and identities of all detected reads of Orientia tsutsugamushi by blood mNGS in Patient 3.
Reads number	Reference	Identity	Start	End
1	LANZ01000146.1	100	4465	4539
1	LS398552.1	100	917889	917963
1	CP044031.1	100	827382	827456
1	LS398552.1	100	72938	72864
1	LS398552.1	100	1987090	1987164
1	LS398552.1	100	1026958	1026884
1	LANZ01000078.1	100	1347	1273
1	CP044031.1	100	1640251	1640325
1	LS398549.1	100	632069	632143
1	LANZ01000199.1	100	1118	1044
1	CP044031.1	100	984097	984023
1	LS398552.1	100	1059624	1059698
1	CP044031.1	100	1092463	1092537
1	CP044031.1	100	163569	163495
1	LANZ01000049.1	100	3768	3694
1	LS398552.1	100	172451	172525
1	CP044031.1	98.67	374312	374238
1	OOHR01000016.1	98.67	14418	14344
1	OOHR01000016.1	98.67	161947	161873
1	OOHR01000001.1	98.67	25020	24946
1	LANZ01000139.1	98.67	1217	1143
1	OOHR01000016.1	98.67	85259	85185
1	LS398552.1	98.67	1586342	1586268
1	LANZ01000070.1	98.67	3468	3542
1	OOHR01000012.1	98.67	250968	250894
1	OOHR01000021.1	98.67	11477	11551
1	LANZ01000082.1	98.67	4622	4548
1	LS398552.1	98.67	1127239	1127313
1	OOHR01000025.1	98.67	61383	61457
1	OOHR01000018.1	98.67	77758	77684
1	OOHR01000008.1	98.67	48168	48242
1	LANZ01000095.1	98.65	8075	8002
1	AM494475.1	97.33	874187	874113
1	AM494475.1	97.33	2048614	2048688
1	AM494475.1	97.33	941862	941936
1	AM494475.1	97.33	496078	496004
1	AM494475.1	97.33	126811	126885
1	AM494475.1	97.33	1412805	1412731
1	AM494475.1	97.33	1988365	1988439
1	AM494475.1	97.33	803459	803533
1	AM494475.1	97.33	1289277	1289351
1	AM494475.1	97.33	779137	779063
1	AM494475.1	97.33	605208	605282
1	AM494475.1	97.33	1795456	1795530
1	AM494475.1	97.33	705633	705559
1	AM494475.1	97.33	83538	83464
1	AM494475.1	97.33	1487587	1487513
1	AM494475.1	97.33	1612781	1612855
1	AM494475.1	97.33	1551595	1551669
2	LS398549.1	100	494249	494175
2	CP044031.1	100	217762	217836
2	LANY01000005.1	100	59798	59724
2	LS398551.1	100	1298512	1298586
2	OUNA01000001.1	100	82995	82921
2	AP008981.1	98.67	940945	941019
3	AP008981.1	100	1117575	1117501
3	LANN01000002.1	100	34481	34407
3	LS398550.1	100	2133930	2133856
3	LS398549.1	100	1302654	1302580
3	LANZ01000091.1	100	8861	8935
3	CP044031.1	100	1469843	1469917
3	LYMB01000205.1	100	1107	1181
3	LAOA01000002.1	100	53864	53790
3	LYMT01000162.1	100	2435	2509
3	OOHR01000021.1	100	82347	82273
3	LS398547.1	100	1830070	1830144
4	LANY01000003.1	98.67	70015	69941

## Sheet: Patient 4-blood
Table S4: The positions and identities of all detected reads of Orientia tsutsugamushi by blood mNGS in Patient 4.
Reads number	Reference	Identity	Start	End
1	LAOA01000002.1	100	43709	43783
1	CP044031.1	100	1479862	1479788
1	LS398551.1	100	2165025	2165099
1	AM494475.1	100	334589	334515
1	LS398549.1	100	1910030	1909956
1	LYMA02000050.1	100	61579	61653
1	LS398550.1	100	2123869	2123943
1	LANZ01000001.1	100	46378	46304
1	LANY01000001.1	100	79802	79876
1	LANO01000041.1	100	16705	16779
1	LYMT01000161.1	100	4164	4090
1	OOHR01000021.1	100	72146	72220
1	LANM01000010.1	100	5896	5822
1	AP008981.1	100	1107595	1107669
1	LAOR01000005.1	100	10836	10762
1	LS398547.1	100	1744201	1744275
1	LYMB01000204.1	100	5029	4955
1	LANN01000002.1	100	24420	24494
1	OUNA01000006.1	100	173303	173377
1	LS398552.1	100	730257	730183
1	LS398548.1	100	813454	813380
2	LYMT01000135.1	100	7738	7812
2	LAOA01000011.1	98.67	8347	8421
2	LAOR01000109.1	98.67	833	759
2	LANY01000006.1	98.67	29006	28932
2	OUNA01000005.1	98.67	529916	529842
2	CP044031.1	98.67	1690279	1690205
2	OOHR01000007.1	98.67	42132	42058
2	LS398547.1	97.33	1351247	1351173
2	LS398552.1	97.33	968778	968704
2	AP008981.1	97.33	798659	798733
2	LANZ01000007.1	97.33	26960	26886
2	AM494475.1	97.33	1876076	1876150
2	LS398551.1	97.33	580673	580599
2	LS398550.1	96	1824030	1824104
2	LANN01000006.1	96	24094	24020
2	LS398548.1	96	1087967	1087893
2	LYMA02000045.1	96	76281	76355
2	LANM01000006.1	96	22314	22240
2	LYMB01000156.1	94.67	22100	22026
2	LAOM01000035.1	94.67	4375	4449
2	LS398549.1	94.67	689823	689749
3	LANN01000054.1	100	2925	2999
3	AP008981.1	100	212236	212310
3	LS398552.1	100	1844227	1844153
3	LS398552.1	100	242814	242888
3	LANY01000088.1	100	1394	1468
3	LAOA01000122.1	100	4803	4877
3	LS398547.1	100	721778	721704
3	LANY01000065.1	100	1848	1774
3	LANZ01000197.1	100	2210	2136
3	OUNA01000001.1	100	102622	102548
3	OUNA01000006.1	100	93022	93096
3	LS398549.1	100	2108513	2108439
3	LANO01000057.1	100	8635	8709
3	LS398547.1	100	543835	543761
3	LANZ01000165.1	100	2813	2739
3	LS398547.1	100	1297855	1297929
3	LS398550.1	100	1315568	1315494
3	LANY01000157.1	100	3667	3741
3	LS398551.1	100	2391048	2391122
3	LS398550.1	100	2245276	2245350
3	LANY01000033.1	100	10761	10687
3	LANO01000036.1	100	16489	16415
3	LANZ01000077.1	100	8434	8360
3	LANZ01000151.1	100	2681	2607
3	LS398550.1	100	2240679	2240605
3	LANZ01000169.1	100	4094	4020
3	LS398551.1	100	1720928	1721002
3	LS398551.1	100	122037	121963
3	LANO01000052.1	100	13731	13658
3	LANY01000026.1	98.67	18248	18174
3	LAOA01000156.1	98.67	1256	1330
3	LS398551.1	98.67	1595741	1595815
3	LS398551.1	98.67	1519173	1519099
3	LS398551.1	98.67	2313548	2313622
3	LANO01000017.1	98.67	12997	13071
3	LANO01000014.1	98.67	12889	12815
3	LS398551.1	98.67	283729	283655
3	LS398551.1	98.67	1793382	1793308
3	LS398548.1	98.67	1491946	1491872
3	LYMA02000028.1	98.67	14263	14189
3	LS398548.1	98.67	2158816	2158890
3	CP044031.1	98.67	1136629	1136703
3	OOHR01000004.1	98.67	10612	10686
3	LAOA01000019.1	98.67	20169	20095
3	OOHR01000003.1	98.67	26562	26488
3	LS398548.1	98.67	332928	332854
3	LANO01000053.1	98.67	9353	9279
3	LS398551.1	98.67	385922	385848
3	LS398551.1	98.67	466291	466217
3	LAOA01000089.1	98.67	833	907
3	OUNA01000005.1	98.67	11208	11282
3	LAOM01000038.1	98.67	6503	6577
3	LYMA02000066.1	98.67	17316	17390
3	LANM01000044.1	98.67	10155	10081
3	LANY01000154.1	98.67	406	332
3	LS398552.1	98.67	332859	332785
3	LANO01000009.1	98.67	32678	32604
3	LYMA02000094.1	98.67	2778	2852
3	LS398549.1	98.65	275502	275575
3	LS398549.1	97.33	2249619	2249692
3	LS398549.1	97.33	104090	104017
3	LS398549.1	97.33	93299	93372
3	LS398547.1	94.59	1186322	1186249
3	OUNA01000004.1	94.59	241009	240936
3	LS398547.1	94.59	180727	180654
3	LYMB01000294.1	94.59	900	827
3	LANZ01000227.1	94.59	4260	4187
3	LANY01000049.1	94.59	563	636
4	LS398551.1	100	1380756	1380682
4	LAOA01000159.1	100	4883	4956
4	LAOA01000138.1	98.67	1037	1111
4	LAOA01000081.1	98.67	6072	5998
4	LAOA01000021.1	97.33	5275	5201
4	LS398552.1	97.33	565741	565667
4	OOHR01000012.1	97.33	52127	52053
4	OUNA01000005.1	97.33	238331	238405
4	LANY01000107.1	97.33	1208	1282
4	LANY01000055.1	97.33	7023	7097
4	OOHR01000002.1	97.33	89202	89276
4	LANZ01000201.1	97.33	3877	3803
4	AM494475.1	97.33	321054	320980
4	LS398552.1	97.33	2009638	2009564
4	LANY01000029.1	97.33	14815	14741
4	LS398549.1	96	1943363	1943289
4	LS398551.1	96	1194545	1194619
4	LS398551.1	96	368905	368979
4	LS398549.1	96	1990774	1990700
4	OUNA01000006.1	96	74934	75008
4	LAOR01000036.1	96	5239	5165
4	LANY01000067.1	96	5540	5466
4	LANO01000025.1	96	10736	10810
4	LANY01000126.1	96	3108	3182
4	OUNA01000004.1	96	172638	172564
4	LS398549.1	96	36925	36851
4	OUNA01000001.1	96	123523	123449
4	LAOA01000077.1	96	6414	6488
4	LAOR01000158.1	96	4777	4703
4	OOHR01000010.1	96	1208	1134
4	LANO01000023.1	96	1306	1380
4	LS398548.1	96	280889	280963
4	LAOR01000155.1	96	3672	3598
4	OUNA01000006.1	96	293013	293087
4	CP044031.1	96	851772	851698
4	LANY01000132.1	96	5755	5681
4	LS398549.1	96	905773	905699
4	OOHR01000005.1	96	30435	30509
4	OOHR01000002.1	96	6233	6159
4	LYMA02000066.1	96	69355	69281
4	AP008981.1	96	58405	58479
4	CP044031.1	94.67	1465838	1465764
4	LANZ01000161.1	95.95	4425	4352
4	LS398552.1	94.67	716251	716177
4	LS398552.1	95.95	1133205	1133278
4	LANZ01000001.1	94.67	32370	32296
4	LYMA02000047.1	96	10298	10224
4	LS398550.1	94.67	2139476	2139550
4	LYMB01000008.1	96	234	308
4	AP008981.1	94.67	1123121	1123195
4	LS398547.1	96	1901586	1901660
4	LANZ01000095.1	95.95	2125	2052
4	AP008981.1	96	914737	914663
4	LS398550.1	94.67	275399	275325
4	LS398551.1	96	1443461	1443387
4	LS398548.1	96	1230404	1230478
4	LANZ01000202.1	96	3977	4051
4	LYMA02000023.1	96	960	1034
4	LANZ01000008.1	96	1760	1834
4	OOHR01000017.1	96	30485	30411
4	LS398548.1	96	972001	971927
4	LS398548.1	96	2360845	2360919
4	LAOA01000129.1	98.65	3055	3127
4	LS398552.1	94.67	1066332	1066406
4	LANY01000136.1	94.67	1071	997
4	LAOA01000097.1	94.67	5193	5119
4	LAOR01000051.1	94.67	4382	4456
4	LANZ01000176.1	94.67	4344	4270
4	LANO01000006.1	94.67	6351	6425
4	LS398550.1	94.67	1597531	1597457
4	LANZ01000122.1	94.67	6960	7034
4	LANN01000032.1	94.67	480	554
4	LAOA01000083.1	94.67	2808	2882
4	LS398551.1	94.67	1229332	1229406
4	LANO01000051.1	94.67	15005	15079
4	LS398550.1	94.67	537525	537599
4	LS398551.1	94.67	329861	329787
4	LANO01000002.1	94.67	68893	68819
4	LS398550.1	94.67	730762	730688
4	LS398548.1	94.67	156075	156149
4	AP008981.1	94.67	1357948	1358022
4	LS398550.1	94.67	1537180	1537106
4	LS398552.1	94.67	1862642	1862568
4	LAOA01000155.1	94.67	4925	4851
4	LANZ01000251.1	94.67	3273	3199
4	LS398550.1	94.67	2070700	2070626
4	LANO01000061.1	94.67	10575	10649
4	LS398547.1	94.67	1279280	1279354
4	LS398547.1	94.67	1100702	1100628
4	LANZ01000263.1	94.67	1005	931
4	LAOA01000158.1	94.67	188	262
4	OUNA01000004.1	94.67	271697	271771
4	LS398548.1	94.67	1465448	1465522
4	AP008981.1	94.67	112066	111992
4	LS398551.1	94.67	140263	140189
4	LS398551.1	94.67	2372652	2372726
4	LYMT01000424.1	94.67	251	325
4	LS398547.1	94.67	481118	481192
4	LS398547.1	94.67	222065	221991
4	LANY01000049.1	94.67	8067	8141
4	LS398550.1	94.67	137503	137429
4	LAOA01000047.1	94.67	5874	5948
4	LANZ01000284.1	94.67	1297	1223
4	LYMA02000088.1	94.67	10067	10141
4	LANO01000055.1	94.67	3684	3758
4	LANZ01000044.1	94.67	8246	8320
4	LS398549.1	94.67	1626164	1626090
4	OOHR01000018.1	94.67	70276	70202
4	LS398549.1	94.67	1451959	1451885
4	LAOR01000127.1	94.67	4447	4373
4	LANY01000182.1	94.67	503	577
4	OOHR01000007.1	94.67	140530	140456
4	LS398549.1	94.67	1112386	1112312
4	LANY01000069.1	94.67	2318	2392
4	LAOM01000014.1	94.67	11387	11461
4	OUNA01000004.1	94.67	233505	233431
4	LS398551.1	94.67	1528124	1528050
4	LAOA01000091.1	94.67	4936	5010
4	LS398549.1	94.67	2126578	2126504
4	LS398551.1	94.67	1574687	1574613
4	LANN01000075.1	94.67	353	427
4	LAOA01000130.1	94.67	2389	2315
4	LS398549.1	94.67	616856	616930
4	LS398547.1	94.67	876851	876777
4	LS398550.1	94.67	1092497	1092423
4	LS398551.1	94.67	218687	218761
4	LANO01000068.1	94.67	610	536
4	LS398550.1	94.67	47883	47957
4	LAOM01000071.1	94.67	2749	2823
4	OOHR01000016.1	94.67	7041	6967
4	LANZ01000253.1	94.67	1165	1239
4	LANO01000064.1	94.67	11261	11187
4	LANO01000004.1	94.67	48591	48517
4	CP044031.1	94.67	978865	978791
4	LAOR01000134.1	94.67	204	130
4	LS398550.1	94.67	1938848	1938774
4	LS398552.1	94.67	260798	260724
4	LYMA02000082.1	94.67	5899	5825
4	LS398547.1	94.67	1439971	1439897
4	OOHR01000012.1	94.67	166493	166419
4	LANY01000101.1	94.67	5253	5179
5	LAOA01000025.1	100	9328	9254
5	LYMB01000219.1	100	10440	10366
5	LYMT01000171.1	100	12314	12240
5	LS398548.1	100	241486	241412
5	LS398547.1	100	122148	122074
5	LS398550.1	100	201852	201778
5	OUNA01000005.1	100	261890	261816
5	LS398552.1	100	486864	486938
5	LYMA02000066.1	100	108762	108836
5	LS398551.1	100	113933	113859
5	AP008981.1	100	1227380	1227306
5	LANZ01000004.1	100	17388	17462
5	LANY01000015.1	100	23027	23101
5	CP044031.1	100	1355131	1355205
5	LS398549.1	100	324376	324302
5	LANM01000033.1	100	7570	7496
5	LANN01000004.1	100	24941	24867
5	LAOR01000047.1	98.67	4529	4603
5	OOHR01000012.1	98.67	113513	113587
6	LAOA01000142.1	100	2202	2276
6	LANN01000005.1	100	6132	6206
6	LANY01000004.1	100	41419	41345
6	OUNA01000003.1	100	36643	36569
6	LS398547.1	100	1477292	1477218
6	LS398550.1	100	1446832	1446906
6	LS398549.1	100	517580	517506
6	LYMT01000093.1	100	3599	3673
6	AM494475.1	98.67	755837	755763
6	LAOM01000019.1	98.67	9434	9508
6	LANM01000034.1	98.67	7402	7328
6	LYMA02000036.1	98.67	27602	27676
6	LS398548.1	98.67	1187111	1187037
6	LS398551.1	98.67	1157988	1157914
6	AP008981.1	98.67	395650	395724
6	LS398552.1	98.67	1512695	1512769
6	CP044031.1	98.67	301736	301810
6	LYMB01000109.1	98.67	1219	1145
6	LANZ01000025.1	98.67	17262	17188
6	OOHR01000011.1	97.33	31203	31129
7	CP044031.1	100	91046	90972
7	LS398550.1	97.33	2235606	2235532
7	LS398552.1	97.33	1834737	1834663
7	LS398550.1	97.33	1363098	1363024
7	LANZ01000123.1	97.33	2878	2952
7	LS398550.1	97.33	144107	144181
7	CP044031.1	97.33	668981	669055
7	LS398550.1	97.33	998102	998176
7	AP008981.1	97.33	1058413	1058487
7	LS398550.1	97.33	25448	25522
7	LS398550.1	97.33	930589	930515
7	OOHR01000004.1	96	64509	64583
7	LANZ01000066.1	96	9467	9393
7	LS398549.1	96	874290	874364
7	CP044031.1	96	1557043	1556969
7	LS398552.1	96	838033	837959
7	AP008981.1	96	692595	692669
7	AP008981.1	96	1962221	1962295
7	AP008981.1	96	1698606	1698532
7	LS398550.1	96	804571	804645
7	AP008981.1	96	569839	569913
7	AP008981.1	96	364656	364582
7	LS398550.1	96	98695	98621
7	AP008981.1	96	173210	173284
7	AP008981.1	96	414357	414283
7	LS398552.1	96	842737	842811
7	CP044031.1	96	1561747	1561821
7	LANZ01000002.1	96	2469	2543
7	LS398550.1	96	231940	231866
7	LS398550.1	96	1466345	1466271
7	LANZ01000158.1	96	4233	4307
8	LANY01000008.1	100	34330	34404
8	CP044031.1	100	56399	56325
8	LANN01000001.1	100	41069	40995
8	LAOR01000001.1	100	14061	13987
8	LAOA01000013.1	100	15513	15439
8	LS398547.1	100	1520463	1520389
8	LANO01000009.1	100	15397	15471
8	LS398550.1	100	1506572	1506498
8	LS398549.1	100	582498	582424
8	AP008981.1	100	528286	528360
8	LYMT01000108.1	100	8293	8219
8	LYMB01000124.1	100	7261	7335
8	LS398551.1	100	1613028	1612954
8	OUNA01000003.1	100	105815	105741
8	LYMA02000043.1	98.67	19316	19242
8	LS398548.1	98.67	1285552	1285626
8	LAOM01000026.1	98.67	5563	5489
8	LS398552.1	98.67	1273175	1273101
8	OOHR01000019.1	98.67	10342	10268
8	LANZ01000015.1	98.67	14106	14180
8	LANM01000017.1	98.67	8127	8201
9	LANY01000092.1	100	946	873
9	LYMT01000242.1	100	2072	2145
9	LAOR01000088.1	100	1290	1363
9	LANY01000152.1	100	3353	3280
9	OUNA01000006.1	100	387830	387757
9	LAOR01000025.1	100	8866	8939
9	LS398549.1	100	2206150	2206077
9	LAOR01000057.1	100	7461	7534
9	LS398551.1	98.65	1174428	1174355
9	AP008981.1	97.3	138782	138855
9	AP008981.1	97.3	1562850	1562923
9	LANY01000119.1	97.3	4538	4611
9	LS398550.1	97.3	166494	166567
9	LS398550.1	97.3	209303	209376
9	CP044031.1	97.3	957766	957693
9	LS398550.1	97.3	243479	243406
9	AP008981.1	97.3	1235211	1235284
9	LS398550.1	97.3	88335	88262
9	LANN01000039.1	97.3	11609	11536
9	LANN01000003.1	97.3	42035	41962
9	AP008981.1	97.3	1194210	1194283
9	LS398550.1	97.3	1354450	1354523
9	LS398550.1	97.3	12067	11994
9	LANY01000184.1	97.3	1647	1720
9	AP008981.1	97.3	499985	499912
9	LS398550.1	97.3	694042	694115
9	LAOA01000040.1	97.3	313	386
9	AP008981.1	97.3	286814	286741
9	AP008981.1	97.3	1298321	1298248
9	LS398550.1	97.3	698388	698315
9	AP008981.1	97.3	355051	355124
9	LS398550.1	97.3	1209609	1209536
9	LS398550.1	97.3	82246	82319
9	AP008981.1	97.3	676814	676741
9	LS398550.1	97.3	2229591	2229518
9	LS398550.1	97.3	271378	271305
9	AP008981.1	97.3	1568923	1568850
9	LANN01000033.1	97.3	15138	15211
9	LANY01000008.1	97.3	61630	61557
9	AP008981.1	97.3	1688485	1688558
9	LS398550.1	97.3	1023201	1023274
9	AP008981.1	97.3	1269683	1269610
9	LS398550.1	97.3	1755607	1755680
9	LS398550.1	97.3	1409210	1409283
9	LANN01000044.1	97.3	10408	10335
9	LS398550.1	97.3	520070	520143
9	OUNA01000004.1	97.3	253564	253491
9	LS398550.1	97.3	246798	246871
9	LANN01000041.1	97.3	127	200
9	LS398550.1	97.3	1197055	1197128
9	AP008981.1	97.3	128780	128707
9	AP008981.1	97.3	1709059	1709132
9	AP008981.1	97.3	910713	910640
9	LS398550.1	97.3	1272995	1273068
9	AP008981.1	97.3	1925347	1925420
9	LAOA01000103.1	97.3	5224	5151
9	LANN01000119.1	97.3	2064	1991
9	LANN01000135.1	97.3	272	345
9	AP008981.1	97.3	1273023	1273096
9	AP008981.1	97.3	1929700	1929627
9	AP008981.1	97.3	1590391	1590464
9	LS398550.1	97.3	299328	299401
9	AP008981.1	95.95	698648	698575
9	LAOR01000005.1	95.95	8152	8225
9	AP008981.1	95.95	369395	369468
9	AP008981.1	95.95	1720286	1720213
9	LAOR01000016.1	95.95	2105	2178
9	LS398549.1	95.95	635137	635064
9	LAOR01000044.1	95.95	4589	4662
9	LS398549.1	95.95	473537	473610
9	LS398549.1	95.95	944669	944596
9	LAOR01000032.1	95.95	5996	6069
9	LAOR01000062.1	95.95	7014	7087
9	LAOR01000006.1	95.95	6937	7010
9	LS398549.1	95.95	2158818	2158745
9	LAOR01000130.1	95.95	3281	3208
9	LAOR01000001.1	95.95	1441	1514
9	LAOR01000120.1	95.95	1341	1414
9	LANY01000049.1	94.59	1707	1780
9	OUNA01000004.1	94.59	239865	239792
10	LYMA02000045.1	100	36430	36504
10	AP008981.1	100	9484	9410
10	LANZ01000005.1	100	12566	12640
10	LS398550.1	100	2014165	2014239
10	LS398549.1	100	1227035	1227109
10	OOHR01000002.1	100	45827	45901
10	LYMB01000001.1	100	6325	6399
10	LS398552.1	100	108489	108563
10	OUNA01000002.1	100	55637	55563
10	LANN01000018.1	100	19500	19426
10	LANM01000015.1	100	6807	6881
10	LS398548.1	100	2256679	2256605
10	LANY01000003.1	100	30642	30568
10	CP044031.1	100	1061273	1061347
10	LYMT01000001.1	100	9862	9788
10	LS398551.1	100	898702	898628
10	LS398547.1	100	613184	613258
10	LAOM01000006.1	100	10154	10080
10	LAOA01000001.1	100	35461	35535
10	LAOR01000022.1	100	10483	10409
10	LANO01000022.1	100	14906	14832
10	AM494475.1	98.67	921996	922070
11	LYMA02000016.1	100	896	822
11	OUNA01000004.1	100	151647	151721
11	LANY01000151.1	100	1829	1903
11	LAOR01000104.1	100	6180	6254
11	LS398550.1	100	341356	341430
11	LS398548.1	100	173393	173319
11	LANM01000090.1	100	416	490
11	LS398550.1	100	939390	939464
11	AP008981.1	100	60524	60598
11	LS398548.1	100	1415415	1415489
11	LS398550.1	100	1323731	1323657
11	AP008981.1	100	1640503	1640429
11	LANZ01000232.1	100	402	328
11	LANN01000012.1	100	30051	29977
11	LS398552.1	100	1072660	1072734
11	OOHR01000018.1	100	63926	63852
11	CP044031.1	100	817454	817380
11	AP008981.1	100	1400788	1400862
11	LAOR01000119.1	100	4829	4755
11	OOHR01000025.1	100	13198	13272
11	LS398548.1	100	1138958	1139032
11	LS398550.1	100	1401521	1401447
11	LANY01000074.1	100	5816	5890
11	OOHR01000022.1	100	33943	34017
11	LS398549.1	100	2238709	2238783
11	LS398550.1	100	1371837	1371911
11	OOHR01000021.1	100	19685	19759
11	OUNA01000008.1	100	71739	71813
11	LS398552.1	100	1351520	1351446
11	LYMA02000015.1	100	1766	1692
11	LS398550.1	100	983028	982954
11	LS398550.1	100	1530841	1530767
11	OOHR01000001.1	100	13121	13047
11	LS398552.1	100	1996528	1996602
11	LS398550.1	100	543865	543939
11	LYMA02000050.1	100	139852	139778
11	LS398548.1	100	1890465	1890391
11	LS398549.1	100	33101	33027
11	LANZ01000128.1	100	4793	4719
11	LS398548.1	100	1310943	1310869
11	OUNA01000001.1	100	117181	117107
11	CP044031.1	100	1652439	1652513
11	LYMA02000096.1	100	191	117
11	CP044031.1	100	1273658	1273584
11	LANY01000038.1	100	9487	9413
11	LANY01000032.1	100	11524	11598
11	LANY01000081.1	100	495	421
11	LANY01000176.1	100	2914	2840
11	AP008981.1	100	1858728	1858654
11	OOHR01000004.1	100	54056	53982
11	LAOR01000051.1	100	8669	8743
11	AP008981.1	100	428602	428676
11	LS398548.1	100	919623	919697
11	LAOR01000178.1	100	1909	1835
11	LANY01000116.1	100	4371	4445
11	LS398550.1	100	13969	13895
11	LS398551.1	100	1913426	1913352
11	LS398552.1	100	1976544	1976470
11	LS398552.1	100	407471	407397
11	LANY01000038.1	100	10766	10840
11	LS398552.1	100	1627865	1627939
11	AP008981.1	100	353149	353223
11	LS398548.1	100	504807	504881
11	LYMA02000076.1	100	7185	7111
11	LS398548.1	100	1951949	1952023
11	LAOR01000033.1	100	8784	8710
11	LYMA02000025.1	100	22684	22758
11	LAOA01000080.1	100	1264	1190
11	LANZ01000033.1	100	428	354
11	LS398551.1	100	1706583	1706657
11	LAOR01000031.1	100	998	1072
11	LANY01000072.1	100	5286	5212
11	LS398550.1	100	273280	273206
11	LS398550.1	100	778348	778422
11	CP044031.1	100	332881	332955
11	OUNA01000004.1	100	166298	166224
11	AP008981.1	100	1755215	1755289
11	OOHR01000008.1	100	10090	10016
11	LANZ01000043.1	100	7510	7436
11	LYMA02000040.1	100	30240	30166
11	LS398552.1	100	230705	230779
11	LANY01000111.1	100	568	642
11	LS398550.1	100	724422	724348
11	LANY01000025.1	100	18117	18191
11	LS398549.1	100	1986948	1986874
11	LAOA01000067.1	100	831	905
11	LANY01000116.1	100	2152	2078
11	LS398549.1	100	1387398	1387324
11	OUNA01000004.1	100	205124	205050
11	LANY01000053.1	100	5317	5391
11	LS398548.1	100	734191	734265
11	LS398552.1	100	1856302	1856228
11	LAOA01000225.1	100	411	485
11	AP008981.1	100	193544	193470
11	LAOM01000011.1	100	3236	3310
11	LS398550.1	100	1929360	1929434
11	LAOA01000071.1	100	5598	5524
11	LS398549.1	100	461034	461108
11	OUNA01000001.1	100	750	824
11	OUNA01000002.1	100	14117	14191
11	LS398552.1	100	559408	559334
11	LANY01000098.1	100	5528	5454
11	LS398550.1	100	570759	570833
11	LANY01000064.1	100	593	667
11	LS398549.1	100	2120244	2120170
11	LS398549.1	100	1251380	1251306
11	LS398548.1	100	684789	684863
11	LS398550.1	100	1591191	1591117
11	LAOA01000092.1	100	6965	6891
11	AP008981.1	100	510535	510461
11	LANY01000139.1	100	1137	1211
11	LS398550.1	100	1086159	1086085
11	OOHR01000002.1	100	95545	95619
11	LANZ01000079.1	100	8342	8268
11	OUNA01000005.1	100	208710	208784
11	LANO01000056.1	100	4439	4513
11	LANY01000163.1	100	2583	2657
11	OOHR01000012.1	100	275188	275114
11	LS398552.1	100	185923	185997
11	LS398549.1	100	1353004	1352930
11	LS398548.1	100	1354782	1354856
11	LS398551.1	100	133959	133885
11	LS398549.1	100	1621522	1621448
11	LS398550.1	100	1748897	1748971
11	LS398550.1	100	2278670	2278744
11	LANZ01000085.1	100	4366	4292
11	AM494475.1	100	906562	906636
11	LANY01000140.1	100	1077	1151
11	LS398549.1	100	2173151	2173077
11	LS398550.1	100	1936728	1936654
11	LS398550.1	100	1067281	1067355
11	LANO01000076.1	98.67	6587	6661
11	OOHR01000017.1	98.67	24145	24071
11	LANZ01000072.1	98.67	1099	1173
11	AP008981.1	98.67	907195	907269
11	LYMB01000039.1	98.67	727	653
11	LS398552.1	98.67	254467	254393
11	LS398550.1	98.67	2196090	2196164
11	CP044031.1	98.67	1960408	1960334
11	LANY01000117.1	98.67	6185	6111
11	LS398547.1	98.67	54799	54725
11	LS398551.1	98.67	1090034	1089960
11	LS398547.1	98.67	1868317	1868243
11	LS398550.1	98.67	367959	367885
11	AP008981.1	98.67	1300224	1300150
11	LS398551.1	98.67	297172	297098
11	OOHR01000019.1	98.67	42798	42724
11	LS398547.1	100	872051	871978
11	AP008981.1	98.67	1521297	1521371
11	LANY01000104.1	98.67	5750	5824
11	LANY01000073.1	98.67	2431	2357
11	LS398548.1	98.67	1471783	1471857
11	OUNA01000005.1	98.67	490775	490849
11	LS398547.1	98.67	903516	903442
11	OUNA01000007.1	98.67	106014	106088
11	OUNA01000007.1	98.67	187271	187345
11	AP008981.1	98.67	1176923	1176997
11	LS398547.1	98.67	1632462	1632536
11	CP044031.1	98.67	520678	520752
11	AP008981.1	98.67	1588488	1588562
11	LANZ01000113.1	98.67	2954	2880
11	LS398552.1	98.67	1138230	1138304
11	CP044031.1	98.67	1895056	1894982
11	CP044031.1	98.67	103994	104068
11	LANN01000029.1	98.67	15686	15612
11	LS398547.1	98.67	656365	656439
11	LANZ01000245.1	98.67	5005	4931
11	LANZ01000217.1	98.67	3264	3190
11	LANY01000120.1	100	6200	6272
11	LANZ01000218.1	97.33	239	313
11	LAOA01000080.1	97.33	5330	5404
11	LS398550.1	97.33	131166	131092
11	LS398549.1	97.33	421790	421864
11	LS398547.1	97.33	486455	486529
11	OUNA01000005.1	97.33	244683	244757
11	LS398547.1	97.33	733521	733447
11	OUNA01000006.1	97.33	81282	81356
11	CP044031.1	97.33	1125491	1125565
11	LS398547.1	97.33	1077130	1077056
11	LS398551.1	97.33	375397	375471
11	LS398551.1	97.33	748902	748828
11	CP044031.1	97.33	871606	871532
11	LS398552.1	97.33	1732912	1732986
11	LAOR01000078.1	97.33	6347	6421
11	LS398550.1	97.33	54225	54299
11	LS398551.1	97.33	2378987	2379061
11	LS398547.1	97.33	830321	830395
11	LS398550.1	97.33	1179334	1179408
11	LS398549.1	97.33	1275929	1276003
11	LS398549.1	97.33	1106053	1105979
11	LS398552.1	97.33	1685262	1685188
11	LS398548.1	97.33	1236758	1236832
11	CP044031.1	97.33	1843676	1843602
11	LS398550.1	97.33	1407309	1407383
11	LYMA02000007.1	97.33	9430	9504
11	LANZ01000045.1	97.33	1701	1627
11	LAOA01000009.1	97.33	3755	3829
11	LS398547.1	97.33	1433627	1433553
11	LAOA01000120.1	97.33	5890	5816
11	LANY01000010.1	97.33	44909	44835
11	LS398547.1	97.33	1285620	1285694
11	LAOA01000015.1	97.33	28357	28431
11	LAOR01000107.1	97.33	1328	1402
11	AP008981.1	97.33	1738632	1738558
11	LANY01000083.1	97.33	5241	5315
11	LAOM01000027.1	97.33	6577	6503
11	LS398547.1	97.33	215731	215657
11	LAOA01000165.1	97.33	4261	4187
11	LS398549.1	97.33	113602	113528
11	AP008981.1	97.33	1953932	1953858
11	LANM01000061.1	97.33	100	174
11	LAOR01000138.1	97.33	3577	3503
11	LS398548.1	97.33	1631073	1631147
11	OUNA01000005.1	97.33	34541	34615
11	LS398551.1	97.33	1437125	1437051
11	LANZ01000301.1	97.33	3455	3381
11	LS398548.1	97.33	428175	428101
11	LS398548.1	97.33	965692	965618
11	LANY01000080.1	97.33	6644	6718
11	LANZ01000006.1	97.33	2518	2592
11	LANZ01000274.1	97.33	1678	1752
11	LS398551.1	97.33	2225762	2225836
11	LYMA02000011.1	97.33	9749	9675
11	LAOR01000141.1	97.33	2565	2491
11	LANY01000009.1	97.33	60628	60554
11	LS398550.1	97.33	2064392	2064318
11	LAOA01000065.1	97.33	3916	3842
11	LAOA01000207.1	97.33	1849	1775
11	LANY01000048.1	97.33	4564	4490
11	LYMA02000023.1	97.33	7269	7343
11	LANZ01000226.1	97.33	5360	5286
11	AP008981.1	97.33	199332	199406
11	LANY01000102.1	97.33	3551	3625
11	LANN01000031.1	97.33	621	695
11	LANY01000060.1	97.33	3722	3796
11	LAOA01000136.1	97.33	4207	4281
11	LAOA01000134.1	97.33	1444	1370
11	CP044031.1	97.33	1756516	1756590
11	OOHR01000012.1	97.33	160164	160090
11	AM494475.1	97.33	572248	572322
11	LS398549.1	97.33	1445610	1445536
11	LANO01000006.1	97.33	12686	12760
11	CP044031.1	97.33	1184657	1184583
11	LANO01000025.1	97.33	17203	17277
11	CP044031.1	97.33	473039	472965
11	OUNA01000003.1	97.33	80629	80703
11	LYMA02000052.1	97.33	1605	1531
11	OUNA01000005.1	97.33	148309	148235
11	LANZ01000022.1	97.33	22627	22553
11	LAOA01000136.1	97.33	3238	3164
11	LS398547.1	97.33	361114	361188
11	LS398549.1	97.33	901130	901056
11	LANM01000058.1	97.33	1424	1498
11	LANZ01000249.1	97.33	245	319
11	LS398550.1	97.33	1723086	1723160
11	LANZ01000167.1	97.33	5229	5303
11	LYMT01000413.1	97.33	238	312
11	LANZ01000038.1	97.33	13091	13165
11	LAOA01000082.1	97.33	6313	6239
11	LS398548.1	97.33	2334941	2335015
11	LAOA01000086.1	97.33	4701	4775
11	LYMA02000012.1	97.33	4708	4634
11	LS398551.1	97.33	2045476	2045402
11	AP008981.1	97.33	912616	912542
11	LANM01000104.1	97.33	920	994
11	OOHR01000007.1	97.33	132959	132885
11	LANZ01000235.1	97.33	4913	4987
11	LS398548.1	97.33	648805	648731
11	AP008981.1	97.33	997310	997236
11	LS398552.1	97.33	649301	649375
11	LS398550.1	97.33	851941	852015
11	LAOA01000134.1	97.33	5232	5306
11	LS398549.1	97.33	354615	354541
11	LS398547.1	97.33	277939	277865
11	CP044031.1	97.33	845432	845358
11	LANN01000043.1	97.33	1776	1702
11	LANZ01000180.1	97.33	139	213
11	LS398551.1	97.33	496856	496930
11	LS398551.1	97.33	1850104	1850178
11	LS398551.1	97.33	1586603	1586677
11	LS398551.1	97.33	395311	395237
11	LS398551.1	97.33	1804409	1804335
11	LANO01000009.1	97.33	41866	41792
11	LS398551.1	97.33	965196	965122
11	LANO01000069.1	97.33	9547	9473
11	LANO01000017.1	97.33	1968	2042
11	OUNA01000005.1	97.3	342070	342143
11	LANO01000062.1	97.33	12185	12259
11	LS398551.1	97.33	2301974	2302048
11	LANY01000027.1	97.3	19422	19495
11	LANO01000034.1	97.33	10353	10279
11	LANO01000058.1	97.33	7239	7313
11	LS398551.1	97.33	55238	55312
11	LS398551.1	97.33	825378	825452
11	LS398551.1	97.33	276133	276207
11	LS398551.1	97.33	613654	613728
11	OOHR01000024.1	96	2089	2015
11	LYMB01000352.1	96	136	210
11	CP044031.1	96	15852	15778
11	LANZ01000155.1	96	5041	4967
11	LS398552.1	96	587313	587239
11	LS398552.1	96	530402	530476
11	LANZ01000266.1	96	2904	2978
11	LS398552.1	96	1204070	1203996
11	CP044031.1	96	836845	836919
11	LAOA01000050.1	96	348	274
11	LAOA01000210.1	96	1687	1613
11	LANZ01000200.1	96	5680	5606
11	CP044031.1	96	1816618	1816544
11	OOHR01000020.1	96	122337	122411
11	LS398552.1	96	1545385	1545459
11	LS398547.1	96	1789221	1789295
11	CP044031.1	96	626867	626793
11	LS398552.1	96	1232433	1232359
11	LANZ01000152.1	96	1176	1250
11	CP044031.1	96	1397121	1397195
11	CP044031.1	96	416438	416512
11	LANZ01000087.1	96	2516	2442
11	LAOA01000071.1	98.67	5321	5394
11	LANO01000052.1	94.67	5597	5671
11	LS398551.1	94.67	2321686	2321612
11	LANY01000151.1	98.67	585	512
11	AM494475.1	94.67	1270397	1270323
12	OOHR01000012.1	100	135673	135599
12	LYMT01000211.1	100	6396	6322
12	CP044031.1	100	964160	964086
12	LS398551.1	98.67	21123	21049
12	LAOR01000010.1	98.67	13705	13779
12	LANO01000001.1	98.67	79299	79225
12	LS398552.1	98.67	23174	23248
12	LS398549.1	98.67	2059353	2059279
12	LAOA01000029.1	98.67	12227	12153
12	LANZ01000050.1	98.67	6445	6519
12	OUNA01000005.1	98.67	86693	86619
12	LANN01000040.1	98.67	4950	5024
12	LS398550.1	98.67	74109	74183
12	LANM01000002.1	98.67	47182	47108
12	LS398547.1	98.67	349592	349666
12	LYMA02000074.1	98.67	4218	4292
12	LS398548.1	98.67	17753	17679
12	LANY01000009.1	98.67	8476	8550
12	LYMB01000256.1	97.33	6487	6413
12	AM494475.1	97.33	23219	23145
12	AP008981.1	97.3	1577079	1577006
13	LANM01000062.1	100	2712	2638
13	AM494475.1	100	489792	489718
13	LYMA02000066.1	100	24581	24507
13	LANN01000093.1	100	1058	984
13	LS398549.1	100	331459	331385
13	LS398550.1	100	471984	472058
13	LS398548.1	100	325663	325737
13	LANY01000026.1	98.67	9621	9695
13	OUNA01000005.1	98.67	19835	19761
13	LS398552.1	98.67	325588	325662
13	LS398551.1	98.67	910254	910328
13	LYMB01000242.1	97.33	3189	3263
13	LYMT01000198.1	97.33	3338	3412
13	AP008981.1	97.33	1452427	1452501
13	CP044031.1	97.33	1143887	1143813
13	LS398547.1	97.33	175006	175080
13	LAOM01000001.1	97.33	18379	18305
13	OOHR01000012.1	96	60744	60670
13	LAOA01000021.1	96	12246	12172
14	LANY01000002.1	100	59988	59914
14	OUNA01000004.1	100	29436	29510
14	LANO01000023.1	100	11071	11145
14	LS398551.1	100	1204319	1204393
14	AM494475.1	100	179059	178985
14	LAOA01000041.1	100	10607	10533
14	CP044031.1	98.67	770086	770160
14	LAOR01000069.1	98.67	6415	6489
14	LS398550.1	98.67	617876	617802
14	LAOR01000167.1	98.67	2635	2709
14	LS398549.1	98.67	883597	883523
14	AP008981.1	98.67	1804158	1804084
14	LS398552.1	98.67	1928551	1928625
14	LYMB01000287.1	98.67	3226	3152
14	LANZ01000028.1	98.67	18182	18108
14	LANN01000004.1	98.67	37336	37410
14	LYMT01000237.1	98.67	3229	3155
14	OOHR01000016.1	98.67	120064	120138
15	OUNA01000004.1	98.67	165031	164957
15	LS398547.1	98.67	1633731	1633805
15	OUNA01000005.1	98.67	245952	246026
15	LYMA02000014.1	98.67	2648	2722
15	LANY01000064.1	98.67	1647	1721
15	LANZ01000180.1	98.67	3065	3139
15	LANO01000043.1	98.67	17672	17746
15	LANO01000026.1	98.67	21676	21602
15	LANO01000058.1	98.67	10256	10330
15	OOHR01000019.1	98.67	41529	41455
15	LS398550.1	98.67	723153	723079
15	LS398551.1	98.67	826647	826721
15	LANN01000051.1	98.67	505	579
15	LAOA01000106.1	98.67	1603	1677
15	LANO01000034.1	98.67	9084	9010
15	LANY01000116.1	98.67	5638	5712
15	LS398547.1	98.67	732253	732179
15	LS398551.1	98.67	747627	747553
15	LS398550.1	98.67	342625	342699
15	LS398547.1	98.67	1430697	1430623
15	LAOR01000107.1	98.67	2595	2669
15	LS398550.1	98.67	2281604	2281678
15	LANY01000015.1	98.67	38965	38891
15	LANO01000017.1	98.67	4984	5058
15	LANO01000030.1	98.67	273	347
15	LS398550.1	98.67	1264378	1264452
15	LS398551.1	98.67	378730	378804
15	LANO01000010.1	98.67	32372	32298
15	LS398551.1	98.67	2229095	2229169
15	LS398547.1	98.67	1075861	1075787
15	LS398551.1	98.67	1851373	1851447
15	CP044031.1	98.67	1183388	1183314
15	OUNA01000002.1	98.67	15386	15460
15	LANO01000053.1	98.67	2161	2235
15	LANY01000074.1	98.67	6870	6944
15	OUNA01000006.1	98.67	82551	82625
15	LS398548.1	98.67	2148431	2148357
15	LS398551.1	98.67	1801393	1801319
15	OUNA01000001.1	98.67	2019	2093
15	LS398549.1	98.67	1102326	1102252
15	LS398550.1	98.67	2199944	2200018
15	LANY01000083.1	98.67	6505	6579
15	LS398551.1	98.67	478274	478200
15	LANY01000116.1	98.67	886	812
15	LANO01000025.1	98.67	20536	20610
15	LS398550.1	98.67	268239	268165
15	LANY01000139.1	98.67	2406	2480
15	LANO01000014.1	98.67	24850	24776
15	LS398550.1	98.67	545134	545208
15	LS398551.1	98.67	2380256	2380330
15	LS398551.1	98.67	1710208	1710282
15	LANN01000041.1	98.67	3084	3158
15	LS398551.1	98.67	293723	293649
15	OUNA01000006.1	98.67	4298	4372
15	LS398551.1	98.67	1742949	1743023
15	CP044031.1	98.67	1757785	1757859
15	LS398550.1	98.67	1070214	1070288
15	LS398551.1	98.67	962180	962106
15	LS398551.1	98.67	277402	277476
15	LS398547.1	98.67	1792799	1792873
15	LS398549.1	98.67	1984167	1984093
15	LS398551.1	98.67	132690	132616
15	LS398549.1	98.65	1442083	1442010
15	LANY01000075.1	98.65	912	839
15	LANY01000156.1	98.65	2948	2875
15	OUNA01000005.1	98.65	361020	360947
15	LS398551.1	97.33	1587872	1587946
15	LAOM01000011.1	97.33	4506	4580
15	LAOA01000114.1	97.33	286	360
15	LAOR01000141.1	97.33	1296	1222
15	LANZ01000301.1	97.33	1015	941
15	OUNA01000004.1	97.33	250201	250127
15	LS398549.1	97.33	897404	897330
15	LS398548.1	97.33	1815348	1815422
15	OOHR01000008.1	97.33	7155	7081
15	OUNA01000007.1	97.33	188540	188614
15	LANZ01000041.1	97.33	4953	5027
15	LANZ01000168.1	97.33	3782	3708
15	LAOA01000082.1	97.33	2269	2195
15	LAOA01000137.1	97.33	5609	5535
15	LANO01000009.1	97.33	40598	40524
15	LAOR01000178.1	97.33	643	569
15	LS398547.1	97.33	489554	489628
15	LAOA01000225.1	97.33	1678	1752
15	AM494475.1	97.33	222903	222977
15	LANO01000006.1	97.33	16425	16499
15	LANN01000043.1	97.33	507	433
15	LS398551.1	97.33	394042	393968
15	LS398549.1	97.33	29374	29300
15	LANZ01000058.1	97.33	2128	2054
15	LANZ01000249.1	97.33	3344	3418
15	LAOR01000138.1	97.33	2302	2228
15	LANZ01000245.1	97.33	920	846
15	LS398552.1	97.33	1640084	1640010
15	OOHR01000001.1	97.33	11854	11780
15	OOHR01000015.1	97.33	35193	35267
15	LS398552.1	97.33	2003862	2003788
15	LANZ01000196.1	97.33	2490	2564
15	LS398552.1	97.33	250431	250357
15	LS398547.1	97.33	865920	865846
15	LANZ01000155.1	97.33	2348	2274
15	OUNA01000005.1	97.33	1437	1511
15	LS398547.1	97.33	660451	660525
15	LS398550.1	97.33	2063123	2063049
15	LYMA02000012.1	97.33	2452	2378
15	LYMB01000423.1	97.33	406	332
15	LANO01000069.1	97.33	8279	8205
15	LS398549.1	97.33	2169628	2169554
15	LANO01000056.1	97.33	8059	8133
15	LS398548.1	97.33	964423	964349
15	LS398552.1	97.33	584383	584309
15	AM494475.1	97.33	1258413	1258487
15	LS398552.1	97.33	555784	555710
15	LS398547.1	97.33	463650	463724
15	LAOA01000080.1	97.33	6597	6671
15	LYMA02000023.1	97.33	8538	8612
15	LS398550.1	97.33	1180603	1180677
15	LS398551.1	97.33	1433385	1433311
15	LANZ01000152.1	97.33	4106	4180
15	LANZ01000226.1	97.33	2918	2844
15	LS398547.1	97.33	51835	51761
15	LS398551.1	97.33	614923	614997
15	OUNA01000007.1	97.33	108928	109002
15	AM494475.1	97.33	861278	861352
15	LS398550.1	97.33	1724355	1724429
15	LANY01000117.1	97.33	3271	3197
15	OOHR01000025.1	97.33	14465	14539
15	LANZ01000116.1	97.33	4053	3979
15	LS398551.1	97.33	1351187	1351113
15	LS398551.1	97.33	2303243	2303317
15	LANZ01000072.1	97.33	4062	4136
15	LS398547.1	97.33	1288063	1288137
15	LS398549.1	97.33	1383951	1383877
15	OOHR01000002.1	97.33	98483	98557
15	LANZ01000269.1	97.33	3825	3751
15	LAOR01000163.1	97.33	2027	2101
15	LANZ01000046.1	97.33	11324	11250
15	LAOA01000067.1	97.33	2096	2170
15	LS398552.1	97.33	815500	815426
15	LS398547.1	97.33	777639	777565
15	OOHR01000007.1	97.33	130086	130012
15	LYMA02000026.1	97.33	16094	16020
15	LS398547.1	97.33	1314481	1314555
15	LS398549.1	97.33	1248301	1248227
15	AM494475.1	97.33	1436855	1436929
15	LANM01000104.1	97.33	3167	3241
15	LAOR01000119.1	97.33	3560	3486
15	LANZ01000173.1	97.33	2080	2154
15	LS398548.1	97.33	1239014	1239088
15	LS398547.1	97.33	212307	212233
15	LYMB01000381.1	97.33	94	20
15	AM494475.1	97.33	2004702	2004776
15	LS398552.1	97.33	231974	232048
15	AM494475.1	97.33	1071221	1071295
15	LANM01000090.1	97.33	3716	3790
15	LANY01000008.1	97.33	58267	58193
15	AM494475.1	97.33	617718	617792
15	LANZ01000247.1	97.33	5043	4969
15	LS398549.1	97.33	1664305	1664379
15	AM494475.1	97.33	969200	969274
15	CP044031.1	97.33	428300	428226
15	LAOA01000065.1	97.3	2647	2574
15	LS398550.1	97.3	1526703	1526630
15	CP044031.1	97.33	909249	909323
15	LYMA02000011.1	97.3	8480	8407
15	LS398549.1	97.3	1349776	1349703
15	LAOA01000066.1	97.3	8631	8558
15	LAOR01000093.1	97.3	2435	2508
15	LS398548.1	97.3	2336210	2336283
15	LANY01000102.1	97.33	4820	4894
15	LANY01000009.1	97.3	59359	59286
15	LANY01000048.1	97.3	3295	3222
15	LS398548.1	97.3	922587	922660
15	LS398548.1	97.3	1358084	1358157
15	LAOM01000027.1	97.3	5308	5235
15	LS398552.1	97.33	1838769	1838843
15	LS398548.1	97.3	1632342	1632415
15	CP044031.1	97.33	664949	664875
15	OUNA01000005.1	97.3	35810	35883
15	LS398552.1	97.33	2041612	2041686
15	LYMA02000052.1	97.3	336	263
15	LS398548.1	97.3	1575997	1575924
15	LANZ01000198.1	97.33	1132	1058
15	LS398548.1	97.3	135046	134973
15	OUNA01000005.1	97.3	213685	213758
15	OUNA01000003.1	97.33	81898	81972
15	LANY01000038.1	97.3	4512	4439
15	CP044031.1	97.33	336306	336380
15	LS398550.1	97.3	783220	783293
15	LANZ01000024.1	97.33	16468	16542
15	LYMA02000100.1	97.3	11861	11934
15	LS398552.1	97.33	1548301	1548375
15	LS398549.1	97.3	462303	462376
15	LAOA01000164.1	96	3135	3061
15	OOHR01000012.1	96	272365	272291
15	LAOA01000121.1	96	1301	1375
15	LAOR01000175.1	96	230	304
15	OOHR01000021.1	96	20954	21028
15	LAOA01000136.1	96	117	43
15	OOHR01000017.1	96	22870	22796
15	LAOA01000165.1	96	667	593
15	LYMA02000050.1	96	138583	138509
15	LYMA02000021.1	96	4196	4122
15	CP044031.1	96	1128711	1128785
15	OUNA01000001.1	96	113456	113382
15	LANY01000087.1	96	4228	4302
15	LANY01000098.1	96	2586	2512
15	LANM01000128.1	96	2277	2351
15	AP008981.1	96	429878	429952
15	LANY01000173.1	96	3202	3128
15	LS398549.1	96	2239978	2240052
15	OUNA01000004.1	96	202181	202107
15	CP044031.1	96	566535	566609
15	LS398550.1	96	55494	55568
15	LS398549.1	96	1618496	1618422
15	LANZ01000108.1	96	3531	3457
15	LS398547.1	96	950665	950739
15	LS398548.1	96	1731899	1731973
15	LS398549.1	96	351019	350945
15	OUNA01000008.1	96	94981	95055
15	LS398547.1	96	902247	902173
15	LYMA02000025.1	96	23953	24027
15	LAOA01000195.1	96	1063	989
15	CP044031.1	96	1957560	1957486
15	LS398550.1	96	1587560	1587486
15	CP044031.1	96	870337	870263
15	LYMA02000014.1	96	1500	1426
15	AP008981.1	96	218931	218857
15	AP008981.1	96	1737363	1737289
15	LAOA01000063.1	96	6100	6026
15	LYMA02000013.1	96	5193	5119
15	AP008981.1	96	1178192	1178266
15	LANY01000111.1	96	4293	4367
15	LANY01000149.1	96	2799	2873
15	LS398550.1	96	129897	129823
15	OOHR01000012.1	96	153727	153653
15	LS398549.1	96	112328	112254
15	LYMA02000049.1	96	1795	1869
15	LS398548.1	96	1309674	1309600
15	LS398552.1	96	932328	932402
15	LAOA01000120.1	96	2769	2695
15	LAOR01000145.1	96	3421	3495
15	LS398552.1	96	1201375	1201301
15	LS398551.1	96	1088765	1088691
15	LS398548.1	96	735460	735534
15	LS398548.1	96	1888026	1887952
15	LAOR01000215.1	96	2438	2364
15	CP044031.1	96	844163	844089
15	AP008981.1	96	202167	202241
15	LANY01000024.1	96	4538	4464
15	AP008981.1	96	509259	509185
15	CP044031.1	96	1653708	1653782
15	AP008981.1	96	1295852	1295778
15	LS398548.1	96	2149579	2149653
15	AP008981.1	96	1522566	1522640
15	LS398548.1	96	426906	426832
15	LS398548.1	96	1049489	1049563
15	LS398548.1	96	72725	72651
15	CP044031.1	96	106688	106762
15	LAOA01000200.1	96	2213	2287
15	AP008981.1	96	1639227	1639153
15	LS398551.1	96	1912157	1912083
15	LYMA02000007.1	96	10699	10773
15	LS398552.1	96	187192	187266
15	LS398548.1	96	507772	507846
15	LS398548.1	96	169173	169099
15	CP044031.1	96	625598	625524
15	LYMA02000018.1	96	350	276
15	LS398552.1	96	1855027	1854953
15	OOHR01000018.1	96	60863	60789
15	LYMA02000074.1	95.95	54614	54541
15	LS398552.1	96	650581	650655
15	LYMA02000066.1	95.95	124086	124013
15	CP044031.1	96	1815349	1815275
15	LS398548.1	95.95	2437160	2437233
15	LS398548.1	95.95	226162	226235
15	LANZ01000133.1	96	6644	6570
15	LS398548.1	96	1475152	1475226
15	LS398552.1	96	1350245	1350171
15	AP008981.1	95.95	1951097	1951024
15	LS398552.1	96	1073931	1074005
15	LAOA01000092.1	94.67	5699	5625
15	AP008981.1	94.67	1857453	1857379
15	LS398549.1	94.67	1278184	1278258
15	LS398552.1	94.67	1141348	1141422
15	LS398549.1	94.67	2118975	2118901
15	LAOA01000009.1	94.67	129	55
15	LAOA01000084.1	94.67	7169	7095
15	LS398549.1	94.67	424040	424114
15	LAOA01000009.1	94.67	5021	5095
15	OUNA01000005.1	95.95	492044	492117
15	LS398547.1	94.67	1864457	1864383
15	LAOA01000207.1	94.67	580	506
15	LANZ01000164.1	94.67	5148	5074
15	LAOA01000132.1	94.67	272	346
15	LAOR01000214.1	97.22	282	353
15	CP044031.1	94.67	1874060	1874134
15	OOHR01000004.1	94.67	49179	49105
15	AM494475.1	93.33	66686	66612
15	AM494475.1	93.33	1297281	1297355
15	AM494475.1	93.33	500090	500164
15	AM494475.1	93.33	693771	693697
15	AM494475.1	93.33	107640	107566
15	AM494475.1	93.33	1962254	1962180
15	AM494475.1	93.33	1683065	1682991
15	AM494475.1	93.33	1620783	1620857
15	AM494475.1	93.33	1403434	1403360
15	AM494475.1	93.33	1476836	1476762
15	AM494475.1	93.33	1811938	1811864
15	AM494475.1	93.33	1173993	1174067
15	AM494475.1	93.33	909055	909129
15	AM494475.1	93.33	812784	812858
16	LANZ01000293.1	98.67	1316	1390
16	LANY01000025.1	98.67	18715	18789
16	AP008981.1	98.67	353747	353821
16	AP008981.1	98.67	1271719	1271793
16	LS398550.1	98.67	1419779	1419853
16	LS398550.1	98.67	1210913	1210839
16	LS398550.1	98.67	272682	272608
16	LAOM01000080.1	98.67	3386	3312
16	LAOR01000005.1	98.67	6850	6924
16	AM494475.1	98.67	58377	58451
16	LS398550.1	98.67	165191	165265
16	LS398547.1	98.67	356364	356438
16	LS398550.1	98.67	89639	89565
16	LS398551.1	98.67	1899097	1899171
16	AP008981.1	98.67	1233907	1233981
16	LS398550.1	98.67	13371	13297
16	LANO01000027.1	98.67	20371	20445
16	AP008981.1	98.67	678118	678044
16	LS398552.1	98.67	28269	28343
16	AP008981.1	98.67	1721590	1721516
16	LAOR01000032.1	98.67	4692	4766
16	AM494475.1	98.67	1366784	1366858
16	LAOR01000006.1	98.67	21686	21760
16	AP008981.1	98.67	368093	368167
16	LAOR01000120.1	98.67	37	111
16	LAOR01000001.1	98.67	139	213
16	OUNA01000004.1	98.67	152245	152319
16	AP008981.1	98.67	137478	137552
16	LS398550.1	98.67	2217106	2217180
16	AP008981.1	98.67	1687181	1687255
16	LS398550.1	98.67	692774	692848
16	CP044031.1	98.67	959070	958996
16	LAOR01000221.1	98.67	662	736
16	AP008981.1	98.67	289363	289289
16	AM494475.1	98.67	845444	845518
16	LANN01000025.1	98.67	843	917
16	LS398550.1	98.67	298024	298098
16	LANN01000110.1	98.67	515	441
16	LS398550.1	98.67	244784	244710
16	LYMB01000025.1	98.67	1200	1126
16	LAOR01000006.1	98.67	5634	5708
16	LAOR01000016.1	98.67	801	875
16	LS398550.1	98.67	1936130	1936056
16	AM494475.1	98.67	2082658	2082584
16	LAOR01000001.1	98.67	19847	19921
16	LS398550.1	98.67	1195752	1195826
16	LS398550.1	98.67	518765	518839
16	LANY01000010.1	98.67	25343	25269
16	LS398550.1	98.67	1013993	1013919
16	LANN01000073.1	98.67	577	503
16	LS398550.1	98.67	1407907	1407981
16	LS398551.1	98.67	217774	217700
16	LS398549.1	98.67	1371220	1371294
16	LS398550.1	98.67	80942	81016
16	AM494475.1	98.67	1269815	1269741
16	AP008981.1	98.67	501289	501215
16	LAOR01000184.1	98.67	1488	1562
16	AP008981.1	98.67	1707755	1707829
16	LANO01000004.1	98.67	49502	49576
16	LS398550.1	98.67	207999	208073
16	LYMB01000276.1	98.67	356	430
16	LANN01000007.1	98.67	34283	34357
16	LS398550.1	98.67	1372435	1372509
16	LS398550.1	98.67	2230896	2230822
16	LANN01000004.1	98.67	31088	31162
16	AP008981.1	98.67	1192906	1192980
16	LAOA01000103.1	98.67	6521	6447
16	LAOR01000126.1	98.67	4013	4087
16	AM494475.1	97.33	1758575	1758501
16	AP008981.1	97.33	912018	911944
16	AP008981.1	97.33	1299626	1299552
16	AM494475.1	97.33	15740	15666
16	AM494475.1	97.33	1562337	1562263
16	AM494475.1	97.33	933072	933146
16	LAOR01000085.1	97.33	388	462
16	AM494475.1	97.33	1033312	1033238
16	AM494475.1	97.33	1211573	1211499
16	AM494475.1	97.33	1345267	1345341
16	AP008981.1	97.33	1570228	1570154
16	AM494475.1	97.33	1750637	1750563
16	AM494475.1	97.33	1567716	1567642
16	AM494475.1	97.33	290851	290925
16	AP008981.1	97.33	273116	273190
16	AM494475.1	97.33	537059	537133
16	LS398549.1	97.33	2207454	2207380
16	AM494475.1	97.33	1202508	1202582
16	AP008981.1	97.33	1589086	1589160
16	LANO01000004.1	97.33	12029	11955
16	LANO01000008.1	97.33	42988	43062
16	LAOR01000080.1	97.33	4431	4357
16	LS398551.1	97.33	255255	255329
16	AM494475.1	97.33	1312395	1312321
16	LAOR01000031.1	97.33	7222	7296
16	AM494475.1	97.33	1643438	1643512
16	AM494475.1	97.33	732369	732443
16	AM494475.1	97.33	2056333	2056259
16	LS398550.1	97.33	245495	245569
16	AM494475.1	97.33	1114673	1114599
16	LAOR01000029.1	97.33	11426	11500
16	AM494475.1	97.33	1051961	1051887
16	AP008981.1	97.33	1560300	1560374
16	LYMB01000085.1	97.33	194	120
16	AM494475.1	97.33	726952	726878
16	AM494475.1	97.33	1821338	1821412
16	AM494475.1	97.33	1109597	1109523
16	AM494475.1	97.33	95740	95814
16	AP008981.1	97.33	1323744	1323818
16	AP008981.1	97.33	1931005	1930931
16	LAOR01000024.1	97.33	1571	1497
16	AM494475.1	97.33	741030	741104
16	LS398551.1	97.33	2050895	2050821
16	AP008981.1	97.33	130085	130011
16	AM494475.1	97.33	508458	508532
16	LS398550.1	96	1271691	1271765
16	AM494475.1	97.3	1764709	1764636
16	LAOR01000044.1	97.33	2059	2133
16	LAOR01000062.1	97.33	4484	4558
16	LANN01000066.1	96	177	103
16	AP008981.1	97.33	1924043	1924117
16	LAOR01000125.1	97.33	1954	2028
16	AP008981.1	97.33	1270987	1270913
16	LS398550.1	96	699692	699618
16	AM494475.1	97.3	1524289	1524362
16	LS398550.1	96	1021897	1021971
16	LANN01000116.1	96	2153	2227
16	LS398550.1	96	1754303	1754377
16	AM494475.1	97.3	1536283	1536356
16	LYMT01000210.1	96	249	323
16	LS398551.1	96	808532	808606
16	LANO01000039.1	96	20089	20163
16	LAOR01000016.1	94.67	11739	11665
16	OUNA01000006.1	94.67	389133	389059
16	LAOA01000013.1	94.67	26970	27044
16	LS398549.1	94.67	472233	472307
16	LAOR01000076.1	94.67	6589	6663
16	LS398549.1	94.67	2160122	2160048
16	LS398549.1	94.67	945973	945899
16	LANY01000152.1	94.67	4656	4582
16	LANY01000092.1	94.67	2249	2175
16	LS398549.1	94.67	536681	536607
16	LAOR01000009.1	94.59	19480	19553
16	LS398549.1	93.33	1527615	1527689
16	LS398549.1	93.33	284248	284174
16	LS398549.1	93.33	1638716	1638642
17	LAOR01000025.1	98.65	9182	9255
17	LS398549.1	98.65	2205833	2205760
17	LS398549.1	98.65	944352	944279
17	LS398550.1	98.65	1354767	1354840
17	LAOR01000159.1	98.65	4259	4186
17	AP008981.1	98.65	1568606	1568533
17	AP008981.1	98.65	1273340	1273413
17	LS398550.1	98.65	1273312	1273385
17	LANN01000135.1	98.65	588	661
17	LS398550.1	98.65	698071	697998
17	LS398549.1	98.65	634820	634747
17	LANN01000044.1	98.65	10091	10018
17	LS398550.1	98.65	247114	247187
17	LS398550.1	98.65	1197371	1197444
17	LANY01000033.1	98.65	9302	9229
17	LS398549.1	98.65	2158501	2158428
17	LS398550.1	98.65	1755923	1755996
17	LS398550.1	98.65	694359	694432
17	LS398550.1	98.65	520387	520460
17	LS398551.1	98.65	1826075	1826002
17	LS398550.1	98.65	82562	82635
17	LS398549.1	98.65	473854	473927
17	LS398550.1	98.65	166811	166884
17	OUNA01000001.1	98.65	101163	101090
17	AP008981.1	98.65	128463	128390
17	AP008981.1	98.65	1235527	1235600
17	LANN01000039.1	98.65	11292	11219
17	AP008981.1	98.65	1194526	1194599
17	LS398550.1	97.3	243163	243090
17	LAOM01000066.1	97.3	2021	1948
17	LS398549.1	97.3	341632	341705
17	AP008981.1	97.3	676498	676425
17	AP008981.1	98.65	1325365	1325438
17	LAOR01000001.1	98.63	1758	1830
17	LS398550.1	98.65	1209292	1209219
17	AP008981.1	98.65	369712	369785
17	AP008981.1	98.65	1719970	1719897
17	LANN01000119.1	97.3	1748	1675
17	AP008981.1	97.3	1563166	1563239
17	AP008981.1	98.65	274737	274810
17	CP044031.1	97.3	1534014	1534087
17	AP008981.1	97.3	1709376	1709449
17	AP008981.1	97.3	1929383	1929310
17	AM494475.1	95.95	292504	292577
17	LS398548.1	95.95	2197267	2197194
17	AM494475.1	95.95	734043	734116
17	AM494475.1	95.95	1310748	1310675
17	LS398551.1	95.95	2316654	2316727
17	AM494475.1	95.95	97387	97460
17	AM494475.1	95.95	1822985	1823058
17	LS398551.1	95.95	1942769	1942842
17	AM494475.1	95.95	1347049	1347122
17	AM494475.1	95.95	742703	742776
17	AM494475.1	95.95	1525882	1525955
17	AM494475.1	95.95	586777	586704
17	LANO01000011.1	95.95	12146	12219
17	LYMB01000376.1	95.95	51	124
17	AM494475.1	95.95	1646159	1646086
17	AM494475.1	95.95	1748990	1748917
17	LANM01000048.1	95.95	3631	3704
17	AM494475.1	95.95	571523	571596
17	LYMB01000276.1	95.95	1975	2048
17	AM494475.1	95.95	785562	785635
17	AM494475.1	95.95	2054709	2054636
17	AM494475.1	95.95	464976	465049
17	LANO01000002.1	95.95	41595	41668
17	AM494475.1	95.95	1425640	1425713
17	LS398551.1	95.95	1174112	1174039
17	AM494475.1	95.95	992950	993023
17	AM494475.1	95.95	1050310	1050237
17	LS398551.1	95.95	256874	256947
17	LANO01000023.1	95.95	5570	5643
17	LS398550.1	95.95	2229275	2229202
17	LS398551.1	95.95	2023552	2023625
17	AM494475.1	95.95	1107949	1107876
17	LAOA01000040.1	95.95	629	702
17	LANO01000020.1	95.95	24059	23986
17	AM494475.1	95.95	35909	35836
17	AM494475.1	95.95	14039	13966
17	LS398549.1	95.95	1918723	1918796
17	AM494475.1	95.95	538710	538783
17	LS398550.1	95.95	1934510	1934437
17	LANO01000004.1	95.95	10411	10338
17	LYMB01000346.1	95.95	489	562
17	AM494475.1	95.95	1756926	1756853
17	LANO01000052.1	95.95	10628	10555
17	LS398551.1	95.95	1120040	1120113
17	AM494475.1	95.95	405917	405844
17	LS398551.1	95.95	1256649	1256576
17	AM494475.1	95.95	510109	510182
17	LAOA01000125.1	95.95	5353	5280
17	AM494475.1	95.95	1209926	1209853
17	LS398551.1	95.95	691848	691775
17	AM494475.1	95.95	1566095	1566022
17	LAOA01000103.1	95.95	4908	4835
17	AP008981.1	95.95	499668	499595
17	LYMA02000004.1	95.95	3373	3446
17	AM494475.1	95.95	1113022	1112949
17	AM494475.1	95.95	2035748	2035675
17	LS398551.1	95.95	1198813	1198886
17	LANO01000021.1	95.95	15695	15622
17	LS398551.1	95.95	2200627	2200554
17	LANY01000152.1	95.95	3037	2964
17	LANO01000049.1	95.95	3926	3853
17	LANO01000008.1	95.95	44607	44680
17	OUNA01000006.1	95.95	387514	387441
17	LYMB01000199.1	95.95	2907	2834
17	AM494475.1	95.95	1645085	1645158
17	AM494475.1	95.95	1976410	1976337
17	LS398551.1	95.95	2049276	2049203
17	LANY01000092.1	95.95	630	557
17	LS398551.1	95.95	2341379	2341306
17	AP008981.1	97.3	355367	355440
17	AP008981.1	97.3	910397	910324
17	AP008981.1	97.3	698332	698259
17	AP008981.1	97.3	1925663	1925736
17	AP008981.1	97.3	139098	139171
17	LANZ01000021.1	95.89	12640	12568
17	LS398550.1	95.89	1409526	1409598
17	LS398550.1	95.89	1023518	1023590
17	LAOR01000088.1	95.95	1606	1679
17	LS398547.1	95.89	11815	11743
17	LAOR01000130.1	95.95	2965	2892
17	LAOR01000217.1	95.95	890	963
17	LS398550.1	95.89	1012373	1012301
17	LS398550.1	95.89	1373343	1373415
17	LAOR01000044.1	95.95	4905	4978
17	LS398550.1	95.89	299644	299716
17	LAOR01000096.1	95.89	6612	6684
17	LS398550.1	95.89	209619	209691
17	LS398550.1	94.59	11751	11678
17	LANN01000003.1	94.59	41719	41646
17	LS398550.1	94.59	271062	270989
17	LANN01000041.1	94.59	443	516
17	OUNA01000004.1	95.95	253247	253174
17	LANY01000008.1	95.95	61313	61240
17	LANY01000119.1	95.95	4855	4928
17	LAOR01000111.1	95.83	1	72
17	LAOR01000042.1	93.24	9614	9687
17	LAOR01000057.1	94.59	7777	7850
17	AP008981.1	94.59	1298004	1297931
17	LAOR01000062.1	94.59	7330	7403
17	LANN01000050.1	94.59	9196	9123
17	LAOR01000006.1	94.59	7252	7325
17	LANY01000065.1	97.3	396	324
17	AM494475.1	94.59	1204129	1204202
17	LS398550.1	94.59	1489551	1489478
17	AP008981.1	94.59	1269366	1269293
17	LANZ01000132.1	94.59	7076	7149
17	LAOR01000032.1	94.59	6311	6384
17	LAOR01000115.1	94.59	6070	5997
17	AP008981.1	94.59	545274	545347
17	LAOR01000120.1	94.59	1656	1729
17	LYMT01000242.1	94.59	2389	2462
17	LS398552.1	94.59	11637	11564
17	LS398550.1	94.59	88018	87945
17	LANN01000001.1	94.59	24048	23975
17	LS398547.1	93.24	1387545	1387618
17	LANZ01000084.1	93.24	3925	3998
18	LS398551.1	100	2358653	2358580
18	LANZ01000052.1	100	738	811
18	LAOM01000052.1	100	3267	3194
18	LS398551.1	100	171047	171120
18	LANO01000042.1	100	6480	6553
18	LS398552.1	100	144079	144006
18	LS398551.1	100	346685	346758
18	LS398548.1	100	479889	479816
18	LS398548.1	100	2227480	2227553
18	LS398548.1	100	1912571	1912644
18	LS398548.1	100	106909	106836
18	LS398549.1	100	788465	788392
18	LS398549.1	100	1957577	1957650
18	OUNA01000006.1	100	213564	213637
18	LS398548.1	100	1522870	1522943
18	LS398549.1	100	1048097	1048024
18	LS398551.1	100	2279256	2279183
18	LS398548.1	100	1609572	1609499
18	LANO01000066.1	100	11865	11938
18	LANO01000016.1	100	7507	7434
18	LS398549.1	100	557887	557814
18	LYMA02000070.1	100	1146	1219
18	LYMA02000032.1	100	220	147
18	LS398551.1	100	1551986	1552059
18	LANY01000169.1	100	2869	2942
18	OUNA01000001.1	100	140401	140474
18	LS398547.1	100	890737	890810
18	LS398551.1	100	2207231	2207158
18	LYMA02000067.1	100	2964	3037
18	LANZ01000222.1	100	5455	5382
18	LANO01000051.1	100	2883	2810
18	LS398549.1	100	1309357	1309284
18	LAOR01000058.1	100	5774	5847
18	LS398551.1	100	1460509	1460582
18	LANY01000097.1	100	4860	4933
18	LS398547.1	100	1605327	1605254
18	LS398551.1	100	318155	318228
18	LANO01000018.1	100	11349	11276
18	OUNA01000008.1	100	36045	36118
18	LS398548.1	100	2177920	2177847
18	LS398549.1	100	1918979	1918906
18	LANY01000045.1	100	5069	4996
18	LS398552.1	100	1878491	1878564
18	LS398549.1	100	1632890	1632963
18	LS398552.1	100	1115601	1115528
18	LAOA01000043.1	100	86	13
18	LS398549.1	100	506368	506295
18	LS398549.1	100	924197	924270
18	LS398549.1	100	824548	824621
18	LS398548.1	100	987622	987695
18	OUNA01000005.1	100	468205	468132
18	LS398549.1	100	595922	595849
18	LANO01000003.1	100	16595	16668
18	LS398548.1	100	715329	715256
18	OUNA01000004.1	100	225765	225838
18	LYMT01000281.1	98.65	335	408
18	LANM01000045.1	98.65	3029	3102
18	LS398549.1	98.65	1124851	1124924
18	LAOA01000101.1	98.65	5204	5131
18	AP008981.1	98.65	1498652	1498579
18	LAOA01000101.1	98.65	5579	5652
18	LS398550.1	98.65	1154172	1154099
18	LAOR01000223.1	98.65	517	590
18	LS398549.1	98.65	430027	429954
18	LS398550.1	98.65	1701534	1701461
18	LAOA01000049.1	98.65	3012	2939
18	LANZ01000076.1	98.65	3180	3253
18	LS398550.1	98.65	247370	247297
18	LS398548.1	98.65	1548020	1547947
18	LS398548.1	98.65	129095	129168
18	LS398550.1	98.65	1355023	1354950
18	LAOA01000197.1	98.65	678	605
18	OOHR01000020.1	98.65	153720	153647
18	LANO01000036.1	98.65	14439	14512
18	LS398551.1	98.65	780724	780797
18	OOHR01000011.1	98.65	10475	10548
18	LS398551.1	98.65	691592	691665
18	LANY01000131.1	98.65	477	404
18	LS398548.1	98.65	2313193	2313120
18	LS398551.1	98.65	2393099	2393026
18	LS398552.1	98.65	277350	277423
18	AP008981.1	98.65	329894	329821
18	LS398547.1	98.65	751588	751661
18	LANZ01000193.1	98.65	181	108
18	LS398550.1	98.65	2047838	2047911
18	LS398549.1	98.65	1086751	1086824
18	OOHR01000002.1	98.65	13580	13653
18	LS398549.1	98.65	144065	143992
18	AP008981.1	98.65	1750861	1750934
18	OUNA01000004.1	98.65	186845	186918
18	LANY01000086.1	98.65	5542	5469
18	LS398550.1	98.65	430012	430085
18	LANO01000049.1	98.65	9346	9273
18	LS398550.1	98.65	694615	694542
18	LS398548.1	98.65	1690380	1690453
18	OUNA01000007.1	98.65	83433	83360
18	LS398547.1	98.65	1454215	1454288
18	LS398547.1	98.65	358150	358223
18	LS398547.1	98.65	783908	783981
18	LYMA02000072.1	98.65	14137	14064
18	LANN01000137.1	98.65	1067	994
18	LANO01000045.1	98.65	5019	4946
18	LS398550.1	98.65	750691	750618
18	LS398548.1	98.65	1217470	1217397
18	CP044031.1	98.65	1731253	1731180
18	LANO01000002.1	98.65	83471	83544
18	LAOA01000151.1	98.65	5583	5510
18	LANO01000001.1	98.65	126341	126414
18	LS398552.1	98.65	165701	165628
18	LAOR01000065.1	98.65	5689	5616
18	OOHR01000021.1	98.65	5081	5008
18	LANY01000175.1	98.65	1065	992
18	LANZ01000044.1	98.65	883	956
18	LYMA02000060.1	98.65	1110	1183
18	LYMT01000357.1	98.65	51	124
18	LANY01000129.1	98.65	4923	4996
18	LAOM01000039.1	98.65	720	647
18	OOHR01000020.1	98.65	61383	61310
18	LS398551.1	98.65	155599	155672
18	LAOA01000055.1	98.65	8788	8715
18	LS398549.1	98.65	526718	526645
18	OUNA01000003.1	98.65	137221	137148
18	LYMB01000089.1	98.65	315	388
18	LAOR01000173.1	98.65	1345	1272
18	LAOA01000064.1	98.65	3551	3478
18	LS398548.1	98.65	361444	361517
18	LS398549.1	98.65	373476	373549
18	LANY01000119.1	98.65	294	367
18	LANO01000011.1	98.65	6692	6765
18	LANY01000036.1	98.65	8535	8608
18	OUNA01000006.1	98.65	62708	62635
18	LAOA01000148.1	98.65	2659	2732
18	OOHR01000012.1	98.65	180670	180743
18	OOHR01000016.1	98.65	43581	43508
18	OUNA01000007.1	98.65	129412	129485
18	LS398548.1	98.65	696236	696309
18	OOHR01000008.1	98.65	35837	35764
18	AP008981.1	98.65	1153338	1153265
18	LS398550.1	98.65	155310	155383
18	LANY01000115.1	98.65	3738	3811
18	OUNA01000005.1	98.65	417915	417842
18	OOHR01000022.1	98.65	535	608
18	LS398550.1	98.65	2086856	2086929
18	LANZ01000231.1	98.65	1785	1712
18	LAOA01000104.1	98.65	6877	6950
18	OOHR01000023.1	98.65	19574	19647
18	LS398551.1	98.65	1832709	1832636
18	LANN01000071.1	98.65	480	407
18	LS398550.1	98.65	816082	816155
18	LYMA02000025.1	98.65	784	857
18	LAOM01000013.1	98.65	761	688
18	CP044031.1	98.65	864417	864490
18	OOHR01000016.1	98.65	19138	19211
18	LYMA02000069.1	98.65	7590	7663
18	LS398547.1	98.65	1122476	1122549
18	LAOA01000148.1	98.65	2982	2909
18	LANZ01000212.1	98.65	3029	2956
18	OOHR01000008.1	98.65	29898	29971
18	OUNA01000004.1	98.65	257808	257735
18	LANO01000037.1	98.65	2299	2226
18	LAOA01000049.1	98.65	9400	9473
18	LANY01000191.1	98.65	1995	1922
18	LAOR01000090.1	98.65	4876	4949
18	LS398548.1	98.65	1332843	1332770
18	LYMA02000004.1	98.65	22751	22824
18	OOHR01000025.1	98.65	47366	47439
18	LANZ01000157.1	98.65	6365	6292
18	LYMB01000090.1	98.65	218	291
18	LANO01000004.1	98.65	10155	10228
18	LANO01000033.1	98.65	12479	12552
18	LANY01000106.1	98.65	4067	3994
18	LANY01000041.1	98.65	9747	9820
18	LANY01000076.1	98.65	2995	2922
18	LS398551.1	98.65	257130	257057
18	LAOA01000163.1	98.65	5065	4992
18	LS398552.1	98.65	610843	610916
18	LAOA01000121.1	98.65	5761	5688
18	OOHR01000018.1	98.65	86364	86437
18	AP008981.1	98.65	1033300	1033227
18	LYMA02000070.1	98.65	10577	10504
18	LAOR01000111.1	98.65	866	793
18	OUNA01000005.1	98.65	609839	609766
18	OOHR01000007.1	98.65	158819	158892
18	LAOR01000229.1	98.65	1525	1452
18	LS398550.1	98.65	742853	742926
18	LANY01000172.1	98.65	810	883
18	LS398547.1	98.65	1757495	1757568
18	LS398552.1	98.65	209896	209823
18	LYMA02000052.1	98.65	23355	23428
18	OOHR01000002.1	98.65	75114	75041
18	LS398548.1	98.65	1600141	1600214
18	OOHR01000012.1	98.65	255275	255348
18	LYMA02000103.1	98.65	590	663
18	LANN01000135.1	98.65	844	771
18	LYMA02000103.1	98.65	1719	1646
18	LS398550.1	98.65	563928	564001
18	LYMA02000073.1	98.65	43940	44013
18	CP044031.1	98.65	1203649	1203722
18	LS398550.1	98.65	504986	505059
18	OOHR01000016.1	98.65	132201	132128
18	LANZ01000256.1	98.65	1774	1847
18	LANY01000017.1	98.65	26575	26502
18	LS398548.1	98.65	876050	875977
18	LS398548.1	98.65	32385	32312
18	LS398548.1	98.65	1926233	1926160
18	LS398550.1	98.65	2168253	2168180
18	LS398548.1	98.65	2415814	2415741
18	LS398548.1	98.65	143408	143335
18	LS398551.1	98.65	991294	991367
18	LS398548.1	98.65	1450153	1450080
18	LANY01000046.1	98.65	9283	9210
18	LS398551.1	98.65	491266	491339
18	LS398550.1	98.65	35742	35669
18	LAOR01000204.1	98.65	3366	3439
18	LANY01000008.1	98.65	2924	2997
18	OUNA01000005.1	98.65	182317	182244
18	LS398548.1	98.65	1653027	1653100
18	LANO01000067.1	98.65	7638	7565
18	LANZ01000106.1	98.65	7482	7555
18	LS398547.1	98.65	78604	78677
18	CP044031.1	98.65	658963	659036
18	LYMA02000065.1	98.65	8762	8835
18	OUNA01000005.1	98.65	569853	569780
18	LANZ01000088.1	98.65	7133	7060
18	LAOM01000069.1	98.65	274	201
18	OUNA01000006.1	98.65	280357	280284
18	OOHR01000020.1	98.65	277	350
18	LANZ01000102.1	98.65	3665	3592
18	LS398548.1	98.65	895486	895413
18	OOHR01000001.1	98.65	34630	34703
18	LANO01000044.1	98.63	4963	4891
18	LANZ01000066.1	98.65	1997	2070
18	OUNA01000005.1	97.3	218151	218078
18	LAOM01000004.1	97.3	8446	8373
18	OUNA01000006.1	97.3	386647	386720
18	LANY01000044.1	97.3	6962	7035
18	LANN01000086.1	97.3	3092	3019
18	LAOR01000179.1	97.3	177	250
18	OUNA01000006.1	97.3	397771	397698
18	LANO01000016.1	97.3	680	753
18	LANY01000152.1	97.3	2170	2243
18	LS398550.1	97.3	1556087	1556160
18	AM494475.1	97.3	880515	880588
18	LAOR01000208.1	97.3	1178	1251
18	OUNA01000005.1	97.3	171687	171760
18	LS398551.1	97.3	1825819	1825892
18	LANY01000165.1	97.3	161	88
18	LANY01000161.1	97.3	4020	4093
18	LS398552.1	97.3	1244323	1244396
18	AM494475.1	97.3	713111	713184
18	OOHR01000017.1	98.61	5600	5671
18	OOHR01000024.1	98.61	83050	82979
18	OOHR01000025.1	98.61	52709	52638
18	AM494475.1	97.3	1791149	1791076
18	CP044031.1	97.3	27696	27769
18	LS398547.1	97.3	1847680	1847753
18	OOHR01000005.1	98.61	15834	15763
18	LS398551.1	98.61	1685536	1685465
18	CP044031.1	98.61	1865955	1866026
18	LS398551.1	98.61	1114585	1114656
18	LAOA01000178.1	97.3	1523	1596
18	LYMB01000472.1	95.95	250	177
18	LAOM01000022.1	95.95	5225	5298
18	CP044031.1	97.3	1633556	1633483
18	LYMA02000059.1	97.3	1364	1291
18	LAOA01000076.1	97.3	7013	7086
18	LAOA01000100.1	95.95	7074	7147
18	CP044031.1	97.3	1105195	1105122
18	LYMA02000005.1	97.3	19863	19790
18	LAOA01000076.1	97.3	225	152
18	LS398548.1	97.3	451113	451186
18	LS398552.1	97.3	1291171	1291098
18	LS398549.1	97.3	1001714	1001787
18	LANZ01000112.1	97.3	2469	2542
18	LS398552.1	97.3	1596436	1596509
18	LS398552.1	97.3	579718	579791
18	LS398552.1	97.3	1031420	1031493
18	LANZ01000228.1	97.3	1174	1101
18	LS398552.1	97.3	1377059	1377132
18	LS398552.1	97.3	34028	34101
18	LS398552.1	97.3	913427	913354
18	LS398552.1	97.3	193111	193038
18	LANZ01000162.1	97.3	858	931
18	LS398549.1	97.3	402516	402443
18	LANY01000049.1	97.3	2279	2206
18	LANZ01000074.1	97.3	368	295
18	OUNA01000004.1	97.3	239293	239366
18	LS398552.1	97.3	830563	830636
18	LANZ01000255.1	97.3	455	528
18	LS398551.1	94.59	1032171	1032098
18	LS398551.1	94.59	1937314	1937387
18	LS398551.1	94.59	2129069	2129142
18	LANO01000005.1	94.59	6495	6422
18	LANO01000035.1	94.59	661	588
18	LANO01000031.1	94.59	21234	21307
18	LANY01000076.1	98.65	3254	3326
18	LS398551.1	94.59	2024953	2024880
18	LAOA01000020.1	95.95	1222	1295
18	LS398549.1	95.95	803290	803217
19	LS398549.1	98.67	417305	417379
19	OOHR01000016.1	97.33	5208	5134
19	LS398547.1	97.33	59300	59226
19	LANY01000075.1	97.33	5656	5582
19	OUNA01000002.1	97.33	9609	9683
19	CP044031.1	97.33	1647934	1648008
19	LAOA01000083.1	97.33	4641	4715
19	LS398549.1	97.33	1936918	1936992
19	LANZ01000211.1	97.33	312	238
19	LS398552.1	97.33	1860807	1860733
19	LYMT01000053.1	97.33	557	631
19	LS398547.1	97.33	482815	482889
19	CP044031.1	97.33	99482	99556
19	OUNA01000005.1	97.33	365764	365690
19	LANY01000053.1	97.33	809	883
19	LANN01000081.1	97.33	854	928
19	LS398550.1	97.33	1595695	1595621
19	LS398549.1	97.33	2175847	2175773
19	CP044031.1	97.33	1899569	1899495
19	OOHR01000002.1	97.33	1306	1380
19	LAOA01000086.1	97.3	202	275
19	OUNA01000006.1	97.3	76769	76842
19	LANY01000069.1	97.3	4152	4225
19	LS398552.1	96	1306222	1306296
19	LS398552.1	96	926569	926643
19	LANZ01000092.1	96	4464	4538
19	LS398552.1	96	181421	181495
19	LS398550.1	97.3	773867	773940
19	LANZ01000098.1	96	6926	7000
19	LANY01000132.1	97.3	3922	3849
19	LAOA01000157.1	97.3	1552	1625
20	AM494475.1	98.67	571557	571483
20	AM494475.1	98.67	1112988	1113062
20	AM494475.1	98.67	785596	785522
20	LAOR01000057.1	98.67	7811	7737
20	LANZ01000132.1	98.67	7110	7036
20	CP044031.1	98.67	957416	957490
20	AM494475.1	98.67	538744	538670
20	AM494475.1	98.67	1347083	1347009
20	LS398552.1	98.67	11603	11677
20	LYMA02000004.1	98.67	3407	3333
20	AM494475.1	98.67	1050276	1050350
20	LS398548.1	98.67	2197233	2197307
20	LANM01000048.1	98.67	3665	3591
20	AM494475.1	98.67	2035714	2035788
20	LYMT01000242.1	98.67	2423	2349
20	AM494475.1	98.67	510143	510069
20	LYMB01000376.1	97.33	85	11
20	LYMB01000164.1	97.33	4020	4094
20	AP008981.1	97.33	545308	545234
20	LAOA01000040.1	97.33	663	589
20	LANN01000028.1	97.33	4104	4030
20	LAOA01000125.1	97.33	5319	5393
20	LYMB01000294.1	97.33	4	78
20	LS398550.1	97.33	1489517	1489591
20	LS398550.1	97.33	1255838	1255912
20	LYMB01000208.1	97.33	7995	8069
20	LAOA01000103.1	97.33	4874	4948
20	LANN01000001.1	97.33	24014	24088
20	LAOM01000066.1	97.33	1987	2061
20	LYMB01000276.1	97.33	2009	1935
20	LAOR01000088.1	97.33	1640	1566
20	LAOR01000217.1	97.33	924	850
20	LAOR01000005.1	97.33	8502	8428
20	LAOR01000154.1	97.33	1773	1847
20	LAOR01000126.1	96	5663	5589
20	LAOR01000042.1	96	9648	9574
20	LS398550.1	96	299678	299604
20	AP008981.1	96	1688835	1688761
20	LS398550.1	96	1012339	1012413
20	LS398550.1	96	11717	11791
20	LANN01000003.1	96	41685	41759
20	LAOR01000221.1	96	2313	2239
20	LS398550.1	96	1409560	1409486
20	AP008981.1	96	1590741	1590667
20	LAOM01000080.1	96	1744	1818
20	LS398550.1	96	1934476	1934550
20	LYMB01000199.1	97.26	2873	2945
20	LS398550.1	96	209653	209579
20	LS398550.1	96	1373377	1373303
20	LS398550.1	96	2229241	2229315
20	LANN01000119.1	94.67	1714	1788
20	LS398550.1	94.67	243129	243203
20	LYMB01000087.1	94.67	15417	15491
20	LANN01000041.1	94.67	477	403
20	LS398550.1	94.67	271028	271102
21	LAOM01000059.1	98.67	924	850
21	LYMA02000027.1	98.67	19384	19458
21	LAOA01000024.1	98.67	17385	17311
21	LS398548.1	98.67	1117979	1117905
21	LANM01000016.1	98.67	15179	15105
21	LANZ01000029.1	97.33	12787	12861
21	LS398552.1	97.33	998712	998638
21	CP044031.1	97.33	1720221	1720147
21	LANZ01000090.1	97.33	2946	3020
21	LS398547.1	97.33	939900	939826
21	LS398551.1	96	949072	948998
21	LANY01000006.1	96	59172	59098
21	LANN01000021.1	96	4192	4266
21	LANO01000026.1	96	8583	8509
21	LS398550.1	96	1232539	1232465
21	LAOR01000050.1	96	181	255
21	LS398549.1	96	1154913	1154987
21	OUNA01000005.1	96	560083	560009
21	AP008981.1	96	251496	251570
21	LYMB01000084.1	96	15284	15210
21	LAOR01000081.1	96	5456	5382
21	AM494475.1	94.67	886865	886939
21	LANZ01000093.1	97.33	8533	8606
22	CP044031.1	98.67	339083	339009
22	LS398551.1	98.67	618695	618621
22	CP044031.1	98.67	1656463	1656389
22	LANZ01000181.1	98.67	2842	2768
22	LYMT01000034.1	98.67	1843	1769
22	LS398550.1	98.67	1729279	1729205
22	CP044031.1	98.67	1954783	1954857
22	LYMA02000042.1	98.67	10428	10502
22	OOHR01000008.1	98.67	1673	1747
22	LS398552.1	98.67	2001103	2001177
22	OOHR01000012.1	98.67	148798	148872
22	LANO01000046.1	98.67	14790	14864
22	LAOA01000114.1	98.67	4681	4607
22	LANY01000127.1	98.67	3518	3592
22	LAOA01000066.1	98.67	4180	4254
22	LS398551.1	98.67	1797481	1797555
22	CP044031.1	98.67	1876657	1876583
22	LS398549.1	98.67	1097369	1097443
22	LS398551.1	98.67	282282	282208
22	LANO01000017.1	98.67	8898	8824
22	LS398549.1	98.67	1917071	1917145
22	OOHR01000017.1	98.67	17936	18010
22	LYMA02000023.1	98.67	13472	13398
22	OOHR01000004.1	98.67	4837	4763
22	CP044031.1	98.67	1178428	1178502
22	LS398549.1	98.67	2114043	2114117
22	LS398550.1	98.67	347582	347508
22	LS398547.1	98.67	207346	207420
22	LS398547.1	98.67	773725	773799
22	LS398549.1	98.67	1616362	1616436
22	LS398551.1	98.67	829244	829170
22	LS398550.1	98.67	1521743	1521817
22	LS398551.1	98.67	1375922	1375996
22	CP044031.1	98.67	621955	622029
22	CP044031.1	98.67	109443	109369
22	LYMB01000048.1	98.67	712	638
22	OUNA01000007.1	98.67	113862	113788
22	LS398550.1	98.67	1319738	1319812
22	CP044031.1	98.67	612970	613044
22	LS398550.1	98.67	2204160	2204086
22	LANZ01000169.1	98.67	1405	1331
22	LS398548.1	98.67	2341137	2341063
22	OOHR01000003.1	98.67	32297	32371
22	OOHR01000007.1	98.67	125126	125200
22	LS398548.1	98.67	1054423	1054349
22	LS398548.1	98.67	1363018	1362944
22	LS398552.1	98.67	245507	245581
22	LANN01000051.1	98.67	5170	5096
22	LS398551.1	98.67	1523428	1523502
22	OUNA01000006.1	98.67	87513	87439
22	LANN01000008.1	98.67	29464	29390
22	LANO01000026.1	98.67	17777	17851
22	LS398551.1	98.67	958270	958344
22	LS398552.1	98.67	1229529	1229603
22	LS398551.1	98.67	1591642	1591568
22	OOHR01000018.1	98.67	53028	53102
22	LS398550.1	98.67	60422	60348
22	LANZ01000128.1	98.67	218	144
22	CP044031.1	98.67	571494	571420
22	LS398552.1	98.67	1345321	1345395
22	LS398547.1	98.67	1426784	1426858
22	LS398548.1	98.67	1571066	1571140
22	OOHR01000019.1	98.67	36598	36672
22	LYMB01000049.1	98.67	875	801
22	LANZ01000046.1	98.67	7414	7488
22	OOHR01000021.1	98.67	26404	26330
22	CP044031.1	98.67	841408	841482
22	LANO01000009.1	98.67	36766	36840
22	LAOR01000133.1	98.67	3919	3845
22	LS398548.1	98.67	421972	422046
22	LS398549.1	98.67	1379027	1379101
22	LANO01000034.1	98.67	6487	6561
22	LYMA02000007.1	98.67	15633	15559
22	LANY01000179.1	98.67	2860	2934
22	LAOA01000118.1	98.67	5734	5808
22	CP044031.1	98.67	12953	13027
22	LS398548.1	98.67	1480079	1480005
22	LAOR01000131.1	98.67	1969	1895
22	OUNA01000005.1	98.67	496991	496917
22	LS398548.1	98.67	512706	512632
22	LS398549.1	98.67	467230	467156
22	LANZ01000200.1	98.67	2776	2850
22	LS398547.1	98.67	859715	859789
22	LAOA01000150.1	98.67	3407	3333
22	CP044031.1	98.67	1762743	1762669
22	CP044031.1	98.67	1922258	1922184
22	LS398551.1	98.67	127759	127833
22	LS398547.1	98.67	1291977	1291903
22	LANY01000015.1	98.65	34772	34845
22	OUNA01000005.1	98.65	250145	250072
22	LS398549.1	97.33	2243889	2243815
22	LAOM01000027.1	97.33	395	469
22	LS398550.1	97.33	1074884	1074810
22	AP008981.1	97.33	1526563	1526489
22	AM494475.1	97.33	1263370	1263296
22	LAOA01000067.1	97.33	6054	5980
22	AP008981.1	97.33	1182188	1182114
22	LS398550.1	97.33	1751664	1751590
22	AP008981.1	97.33	504928	505002
22	AP008981.1	97.33	214935	215009
22	AP008981.1	97.33	206499	206425
22	LANZ01000133.1	97.33	2668	2742
22	AM494475.1	97.33	466699	466625
22	AM494475.1	97.33	398689	398763
22	LANZ01000259.1	97.33	4425	4499
22	LYMA02000026.1	97.33	11167	11241
22	AM494475.1	97.33	2009659	2009585
22	LS398547.1	97.33	662159	662085
22	LS398548.1	97.33	1820275	1820201
22	LANZ01000190.1	97.33	3617	3543
22	LS398549.1	97.33	618463	618389
22	OOHR01000015.1	97.33	37843	37769
22	LAOR01000087.1	97.33	716	642
22	LS398550.1	97.33	978781	978855
22	AP008981.1	97.33	1947097	1947171
22	LANZ01000168.1	97.33	2074	2148
22	LAOA01000221.1	97.33	716	642
22	AM494475.1	97.33	688809	688883
22	LS398550.1	97.33	2286531	2286457
22	AP008981.1	97.33	434209	434135
22	LANZ01000117.1	97.33	5182	5108
22	LYMA02000073.1	97.33	4454	4380
22	LS398550.1	97.33	1019258	1019184
22	LS398550.1	97.33	2058195	2058269
22	LS398548.1	97.33	959459	959533
22	LS398549.1	97.33	25604	25678
22	AM494475.1	97.33	1441812	1441738
22	LS398547.1	97.33	728187	728261
22	LS398552.1	97.33	336573	336647
22	LS398552.1	97.33	654560	654486
22	LS398550.1	96	1185560	1185486
22	LS398552.1	97.33	935102	935028
22	LS398552.1	97.33	1076690	1076616
22	LAOA01000137.1	97.33	693	767
22	LS398552.1	97.33	1841528	1841454
22	LYMT01000036.1	97.33	118	192
22	OOHR01000002.1	96	121068	120994
22	LANZ01000041.1	97.3	9175	9102
22	LS398550.1	96	1582600	1582674
22	LAOR01000045.1	96	4376	4450
22	LS398552.1	97.33	1551059	1550985
22	LS398552.1	97.33	1198617	1198691
22	LAOR01000138.1	96	268	342
22	LANZ01000264.1	97.33	3284	3358
22	LAOR01000107.1	96	4629	4555
22	LS398552.1	97.3	811278	811351
22	LAOR01000066.1	96	1190	1116
22	AP008981.1	96	779897	779971
22	LANM01000093.1	96	3021	2947
22	LYMT01000037.1	95.95	457	530
[truncated: 1,018 more rows]

## Sheet: Patient 5-blood
Table S5: The positions and identities of all detected reads of Orientia tsutsugamushi by blood mNGS in Patient 5.
Reads number	Reference	Identity	Start	End
1	LS398547.1	100	1373217	1373291
1	AP008981.1	100	581458	581532
1	LS398551.1	100	1467841	1467915
1	LS398552.1	100	692966	693040
1	LS398549.1	100	722258	722184
1	AM494475.1	98.67	1082899	1082973
1	LYMA02000013.1	98.67	19455	19529
1	LS398548.1	98.67	1035227	1035153
1	LS398550.1	98.67	1620929	1621003
2	LS398548.1	100	2253299	2253225
2	LS398549.1	100	1230415	1230489
2	LYMA02000045.1	100	39810	39884
2	LS398551.1	98.67	895322	895248
2	LS398550.1	98.67	2017545	2017619
2	LS398552.1	98.67	111869	111943
2	AP008981.1	98.67	6104	6030
2	LS398547.1	96	616564	616638
2	AM494475.1	96	925377	925451
3	LS398552.1	97.33	1493446	1493520
3	LS398548.1	97.33	1206372	1206298
3	LS398551.1	97.33	1762518	1762592
3	LS398549.1	97.33	569765	569839
3	AM494475.1	97.33	1322920	1322994
3	LS398547.1	97.33	1589083	1589009
3	LYMA02000036.1	97.33	8341	8415
3	AP008981.1	97.33	380325	380251
3	LS398550.1	97.33	1431506	1431432
4	AP008981.1	97.33	1815243	1815169
4	LS398550.1	97.33	628897	628823
4	LYMA02000093.1	94.59	36546	36619
4	LS398548.1	94.59	584021	583948
5	LS398550.1	97.18	1431456	1431526
5	LS398547.1	97.18	1589033	1589103
5	LS398548.1	97.18	1206322	1206392
5	AP008981.1	97.18	380275	380345
5	LS398552.1	97.18	1493496	1493426
5	LS398549.1	97.18	569815	569745
5	AM494475.1	97.18	1322970	1322900
5	LYMA02000036.1	97.18	8391	8321
5	LS398551.1	97.18	1762568	1762498
6	LYMA02000050.1	93.33	60887	60813

## Sheet: Patient 6-blood
Table S6: The positions and identities of all detected reads of Orientia tsutsugamushi by blood mNGS in Patient 6.
Reads number	Reference	Identity	Start	End
1	LYMB01000155.1	100	12577	12503
1	LANN01000022.1	100	7207	7281
1	AP008981.1	100	762016	762090
1	LS398550.1	100	1289469	1289395
1	LYMT01000133.1	100	3994	4068
1	LANO01000027.1	97.33	8424	8350
1	LAOA01000116.1	97.33	1717	1643
1	AM494475.1	97.33	1197293	1197219
1	LS398551.1	97.33	1887141	1887067
1	LS398552.1	96	1569435	1569361
1	LS398547.1	96	1170471	1170545
1	CP044031.1	96	357484	357410
1	OUNA01000003.1	94.67	11149	11223
1	LS398549.1	94.67	1170431	1170357
1	LANY01000004.1	94.67	15926	16000
1	LYMA02000036.1	93.33	54127	54053
1	LANM01000022.1	93.33	7449	7523
1	LS398548.1	93.33	1160586	1160660
2	LANN01000025.1	88.41	11644	11576

## Sheet: Patient 7-CSF
Table S7.1: The positions and identities of all detected reads of Orientia tsutsugamushi by CSF mNGS in Patient 7.
Reads number	Reference	Identity	Start	End
1	LANZ01000002.1	100	2619	2545
1	LANZ01000158.1	100	4383	4309
1	CP044031.1	100	1561897	1561823
1	LS398552.1	100	842887	842813
1	LANO01000001.1	98.67	82801	82727
1	LS398551.1	98.67	1075132	1075058
1	LANO01000005.1	98.67	49451	49377
1	LS398551.1	98.67	24624	24550
1	LS398552.1	96	1834587	1834661
1	LANZ01000123.1	96	3028	2954
1	AM494475.1	96	2056894	2056820
1	CP044031.1	96	669131	669057
1	LYMA02000074.1	94.67	713	787
1	LANM01000002.1	94.67	50687	50613
1	LS398547.1	94.67	228905	228831
1	OUNA01000004.1	94.67	179434	179360
1	LANY01000058.1	94.67	2015	1941
1	LS398548.1	94.67	21258	21184
1	CP044031.1	94.67	1112564	1112638
1	LANM01000086.1	92	3406	3480
1	LYMA02000008.1	92	3263	3337
1	LS398548.1	92	1018317	1018243
1	LAOR01000135.1	92	3671	3597
1	LAOR01000183.1	92	303	229
1	LS398550.1	90.67	70633	70707
1	LAOR01000147.1	95.38	3140	3076
1	LYMA02000078.1	93.85	1266	1330
1	LS398551.1	93.85	2364606	2364670
1	LANO01000051.1	93.85	8274	8338
1	LS398551.1	93.85	410347	410283
1	LYMA02000098.1	93.85	881	945
1	OUNA01000007.1	93.85	92821	92885
1	LS398552.1	93.85	153626	153690
1	CP044031.1	93.85	640005	639941
1	LS398550.1	93.85	415471	415407
1	LS398549.1	93.85	365506	365442
1	LANO01000045.1	93.85	13507	13571
1	LANZ01000183.1	93.85	3577	3513
1	LANO01000022.1	93.85	2023	2087
1	LS398550.1	93.85	530672	530736
1	LS398551.1	93.85	1451177	1451113
1	LANO01000016.1	93.85	19249	19313
1	LS398550.1	93.85	1416173	1416237
1	LAOA01000149.1	93.85	1488	1424
1	LAOA01000213.1	93.85	586	650
1	LS398551.1	93.85	982210	982146
1	LANZ01000308.1	93.85	2837	2901
1	LS398547.1	93.85	346083	346147
1	LS398549.1	93.85	1059554	1059618
1	LYMA02000010.1	93.85	11693	11757
1	LS398550.1	93.85	1709952	1710016
1	LS398550.1	93.85	765226	765290
1	LS398552.1	93.85	1363272	1363208
1	LAOM01000013.1	93.85	10924	10988
1	LS398549.1	93.85	912726	912662
1	OUNA01000002.1	93.85	1036	1100
1	LS398548.1	93.85	84665	84601
1	LANZ01000062.1	93.85	7006	7070
1	LS398551.1	93.85	62394	62330
1	LS398552.1	93.85	1530330	1530394
1	LS398548.1	93.85	1224828	1224892
1	LS398548.1	93.85	2215653	2215589
1	OUNA01000004.1	93.85	218252	218188
1	LANZ01000281.1	93.85	221	285
1	LS398550.1	93.85	1946473	1946409
1	LS398550.1	93.85	2077526	2077462
1	LYMA02000032.1	92.31	9385	9449
1	LAOR01000032.1	95.38	9825	9762
1	LYMA02000080.1	92.31	662	726
1	LS398550.1	92.31	1166200	1166264
1	LS398548.1	92.31	441255	441191
1	LYMT01000376.1	92.31	496	560
1	LS398547.1	90.77	1707602	1707538
1	LANZ01000178.1	90.77	4198	4134
1	LS398547.1	90.77	319182	319118
1	LS398547.1	90.77	959641	959577
1	LANZ01000221.1	90.77	348	284
1	LANN01000040.1	93.85	1473	1536
1	LANO01000003.1	92.42	7264	7199
1	LAOR01000103.1	93.85	6370	6433
1	LAOA01000175.1	92.65	3089	3023
1	LANO01000048.1	92.42	8897	8962
1	LS398548.1	89.23	1013031	1013095
1	LYMA02000087.1	89.23	940	876
1	LS398548.1	89.23	2425050	2425114
1	LYMA02000009.1	89.23	3171	3107
1	LS398548.1	89.23	1344154	1344218
1	LAOR01000063.1	92.31	3245	3182
1	LAOA01000141.1	90.77	2843	2907
1	LAOA01000090.1	90.77	7397	7461
1	AP008981.1	87.69	1506989	1507053
1	AM494475.1	90.16	26578	26518
1	LS398552.1	98.04	600286	600236
1	LANY01000071.1	98.04	1249	1199
1	LS398549.1	98.04	1896117	1896067
1	LAOA01000154.1	98.04	1520	1470
1	LS398549.1	98.04	1928502	1928552
1	OUNA01000007.1	98.04	58918	58968
1	LS398551.1	98.04	761983	761933
1	CP044031.1	98.04	858566	858516
1	AP008981.1	98.04	1259134	1259184
1	OUNA01000007.1	98.04	138619	138569
1	LANZ01000095.1	98.04	7412	7362
1	LAOR01000121.1	98.04	5710	5660
1	AP008981.1	98.04	1477997	1477947
1	LS398552.1	98.04	1127912	1127962
1	CP044031.1	98.04	1740800	1740850
1	LS398549.1	98.04	1706005	1705955
1	LS398549.1	98.04	1318115	1318165
1	OUNA01000006.1	98.04	300502	300452
1	LANZ01000184.1	98.04	2355	2405
1	OUNA01000005.1	98.04	90169	90119
1	CP044031.1	98.04	90920	90970
1	LANY01000047.1	98.04	2994	2944
1	LAOR01000035.1	98.04	5865	5915
1	LANY01000022.1	98.04	23849	23799
1	LANZ01000082.1	98.04	3950	3900
1	OUNA01000006.1	98.04	34051	34001
1	LAOR01000166.1	98.04	2735	2685
1	LANY01000009.1	98.04	5000	5050
1	LANY01000162.1	98.04	2504	2454
1	LS398549.1	98.04	1950494	1950444
1	LAOR01000176.1	98.04	2023	2073
1	LANZ01000270.1	98.04	4447	4497
1	CP044031.1	96.08	828052	828102
1	CP044031.1	96.08	1640925	1640975
1	OOHR01000008.1	86.15	48819	48883
1	LAOA01000219.1	96.08	2764	2814
1	LS398552.1	96.08	1869412	1869362
1	LYMA02000088.1	86.15	4027	4091
1	LYMB01000457.1	94.23	546	495
1	CP044031.1	92.31	372239	372188
1	LS398552.1	92.31	1584270	1584219
1	LANZ01000080.1	92.31	513	564
1	LS398550.1	94.12	998228	998178
1	AP008981.1	94.12	1058539	1058489
1	LANZ01000070.1	92.31	5540	5591
1	LS398550.1	94.12	144233	144183
2	LS398548.1	100	602912	602986
2	OUNA01000004.1	100	72377	72451
2	LS398549.1	100	2089978	2090052
2	LYMT01000243.1	100	18261	18335
2	AM494475.1	100	208176	208250
2	LANY01000002.1	100	17047	16973
2	CP044031.1	100	740248	740174
2	LS398547.1	100	436746	436820
2	LANM01000041.1	100	1912	1986
2	OOHR01000012.1	100	227002	227076
2	LANO01000011.1	100	37734	37808
2	LS398551.1	100	1145630	1145704
2	LS398552.1	100	1898828	1898754
2	LYMA02000093.1	100	17655	17581
2	LANZ01000023.1	100	17144	17218
2	LAOR01000117.1	98.67	5880	5954
2	LYMB01000298.1	98.67	6268	6194
2	LS398550.1	98.67	647817	647891
2	LANN01000035.1	98.67	1824	1898
2	AP008981.1	98.67	1834178	1834252
2	LAOA01000005.1	94.67	26501	26575
3	LANM01000004.1	100	18500	18426
3	LYMB01000140.1	100	25189	25263
3	LYMA02000048.1	100	35100	35174
3	CP044031.1	100	139912	139986
3	LS398552.1	100	1107178	1107252
3	LS398548.1	100	2104500	2104426
3	CP044031.1	100	1429487	1429413
3	LS398552.1	100	645654	645728
3	AM494475.1	100	1443166	1443092
3	CP044031.1	98.67	561052	561126
3	LS398549.1	98.67	313662	313588
3	LS398550.1	98.67	1925712	1925786
3	LANN01000006.1	98.67	409	335
3	LAOA01000013.1	98.67	4432	4506
3	LANN01000013.1	98.67	4216	4142
3	OOHR01000011.1	98.67	48118	48192
3	OOHR01000009.1	98.67	727	801
3	AP008981.1	98.67	1332669	1332743
3	LAOA01000003.1	98.67	49359	49433
3	LS398550.1	98.67	1775992	1775918
3	OOHR01000012.1	98.67	296832	296906
3	OOHR01000006.1	98.67	26956	26882
3	LANN01000035.1	98.67	12370	12444
3	OOHR01000018.1	98.67	44417	44343
3	LS398550.1	98.67	307915	307989
3	LANN01000047.1	98.67	9806	9732
3	AP008981.1	98.67	1714993	1714919
3	OOHR01000012.1	98.67	104517	104443
3	LANN01000016.1	98.67	26201	26127
3	LANN01000078.1	98.67	4038	4112
3	OOHR01000013.1	98.67	25127	25201
3	OOHR01000004.1	98.67	33702	33628
3	AP008981.1	98.67	646782	646708
3	OOHR01000016.1	98.67	27488	27414
3	OUNA01000001.1	98.67	49353	49427
3	LANY01000005.1	98.67	26156	26230
3	OOHR01000009.1	97.33	9900	9826
3	LAOA01000019.1	97.33	13480	13554
3	LANN01000062.1	97.33	3615	3541
3	LAOA01000105.1	97.33	920	994
3	LS398550.1	97.33	2223701	2223775
3	LAOA01000041.1	97.33	7244	7170
3	LAOA01000032.1	97.33	13651	13577
3	LAOA01000194.1	97.33	532	458
3	LAOA01000135.1	97.33	5507	5433
3	LAOA01000151.1	97.33	535	609
3	OOHR01000024.1	97.33	23988	24062
3	LYMT01000112.1	97.33	9847	9773
3	LAOA01000118.1	97.33	5145	5071
3	LS398551.1	97.33	732640	732714
3	AP008981.1	97.33	902301	902375
3	LANN01000019.1	97.33	23187	23261
3	LS398551.1	97.33	450241	450167
3	LAOA01000174.1	97.33	460	386
3	OOHR01000009.1	97.33	46731	46657
3	LAOA01000020.1	97.33	8518	8592
3	LS398551.1	97.33	970386	970312
3	AM494475.1	97.33	788166	788092
3	LAOR01000026.1	97.33	9119	9045
3	LAOA01000066.1	97.33	3589	3515
3	LANO01000038.1	97.33	18290	18364
3	LAOA01000044.1	97.33	405	331
3	LAOA01000008.1	97.33	3072	3146
3	LAOA01000015.1	97.33	13545	13471
3	LAOA01000019.1	97.33	4163	4237
3	LS398551.1	97.33	1529474	1529400
3	LANO01000065.1	97.33	3585	3511
3	LAOA01000002.1	96	57439	57513
3	LAOA01000126.1	96	2746	2820
3	OOHR01000006.1	96	9423	9497
3	LAOA01000018.1	96	16927	16853
3	LAOA01000006.1	96	11741	11815
3	LANZ01000004.1	98.68	4953	4878
3	LS398552.1	98.68	475317	475242
3	LAOR01000150.1	96	4333	4407
3	LAOR01000197.1	96	2547	2621
3	LAOA01000033.1	96	10198	10124
3	LAOA01000001.1	94.67	19449	19375
3	OOHR01000002.1	94.67	55900	55826
3	LS398552.1	96	905220	905294
3	CP044031.1	96	1624375	1624449
3	LS398551.1	96	2259185	2259111
3	LS398548.1	96	99467	99541
3	OUNA01000005.1	96	105364	105290
3	LS398552.1	96	1427012	1427086
3	LANZ01000017.1	96	3729	3655
3	LANZ01000020.1	96	8496	8570
3	LYMA02000091.1	96	4962	4888
3	LANO01000028.1	96	19042	18968
3	AP008981.1	96	609342	609268
3	LS398547.1	96	513587	513513
3	LYMB01000068.1	96	989	915
3	LANY01000016.1	96	7465	7391
3	OOHR01000007.1	94.67	77676	77602
3	LS398551.1	96	1014954	1014880
3	LYMT01000228.1	96	474	400
3	LS398550.1	96	1648818	1648744
3	LANO01000010.1	96	2026	2100
3	OOHR01000016.1	94.67	123445	123519
3	OOHR01000024.1	94.67	17032	17106
3	OOHR01000025.1	94.67	32957	32883
3	LYMB01000233.1	97.33	2474	2402
3	LYMT01000118.1	96	1433	1359
3	LANZ01000109.1	96	1164	1090
3	CP044031.1	97.33	1342992	1342920
3	LANZ01000071.1	97.33	10084	10012
3	LANZ01000019.1	96	22590	22516
3	LS398552.1	96	679894	679820
3	LS398547.1	96	1312405	1312479
3	LS398550.1	96	658363	658437
3	LANY01000003.1	96	82118	82044
3	LS398547.1	97.33	1007018	1007090
3	OUNA01000005.1	97.33	275563	275635
3	LANY01000015.1	97.33	9354	9282
3	AP008981.1	96	1889771	1889845
3	OUNA01000002.1	96	107114	107040
3	OOHR01000007.1	94.67	4907	4833
3	LAOA01000008.1	93.33	12101	12027
3	LAOA01000119.1	94.67	3028	2954
3	LS398548.1	94.67	1151951	1151877
3	LANM01000091.1	94.67	4081	4007
3	LAOA01000024.1	94.67	1758	1684
3	OOHR01000020.1	94.67	7578	7504
3	OOHR01000012.1	94.67	247671	247745
3	OOHR01000011.1	94.67	41130	41204
3	LAOA01000010.1	94.67	32948	32874
3	OOHR01000016.1	94.67	115728	115654
3	LYMA02000036.1	94.67	62762	62836
3	OOHR01000012.1	94.67	250100	250026
3	OOHR01000016.1	94.67	34676	34750
3	LAOA01000023.1	98.55	1	69
3	LANN01000026.1	94.67	17843	17917
3	AM494475.1	96.05	404349	404424
3	LS398547.1	93.33	1814815	1814741
3	LS398550.1	93.33	1847715	1847789
3	LS398547.1	94.67	1391433	1391507
3	LS398547.1	93.33	848387	848461
3	LS398550.1	93.33	2151439	2151513
3	LANZ01000084.1	94.67	7813	7887
3	LYMB01000159.1	93.33	523	449
3	CP044031.1	94.67	187655	187581
3	LYMB01000128.1	94.67	10384	10310
3	LANZ01000126.1	93.33	4773	4847
3	LS398549.1	93.33	257719	257793
3	LANN01000034.1	93.33	1752	1826
3	LS398547.1	94.67	604462	604388
3	LS398547.1	94.67	1572187	1572261
3	AP008981.1	93.33	1135392	1135466
3	OOHR01000012.1	93.33	16494	16568
3	LAOA01000007.1	93.33	12440	12514
3	LAOR01000004.1	93.33	25191	25265
3	OUNA01000001.1	93.33	189602	189528
3	LS398551.1	94.67	1662519	1662593
3	LANO01000002.1	94.67	106480	106406
3	AM494475.1	96	724308	724235
3	LANY01000011.1	93.33	12491	12417
3	AM494475.1	96	1762067	1761994
3	AM494475.1	96	2075665	2075738
3	LYMT01000137.1	93.33	557	631
3	LANO01000003.1	92	40817	40743
3	AP008981.1	92	822350	822424
3	LANZ01000034.1	92	10781	10707
3	CP044031.1	92	536553	536627
3	LYMA02000050.1	92	88585	88659
3	LYMB01000277.1	94.74	2769	2694
3	LAOA01000220.1	94.67	3072	3000
3	LS398552.1	92	620008	620082
3	LYMB01000138.1	92	635	561
3	LANM01000029.1	92	3213	3287
3	LANY01000167.1	92	1080	1006
3	LANY01000078.1	92	5655	5581
3	LS398549.1	90.67	649324	649398
3	LS398547.1	93.33	134590	134664
3	LS398549.1	93.06	2251534	2251605
3	LS398548.1	88.89	2410182	2410102
3	LS398548.1	88.89	1387259	1387179
3	LYMA02000044.1	88.89	3759	3839
3	LANM01000101.1	88.89	2874	2794
3	LAOA01000074.1	92	404	334
3	LAOA01000168.1	92	2866	2796
3	LAOA01000026.1	94.03	1260	1326
3	LAOA01000202.1	94.03	3146	3212
3	LS398549.1	90.67	1559730	1559658
3	AM494475.1	89.19	1852181	1852252
3	LS398549.1	88.06	1966341	1966275
3	LAOA01000190.1	96.3	1430	1377
3	LANM01000031.1	89.39	11077	11140
3	LANY01000001.1	94.55	106492	106546
3	LANZ01000215.1	93.1	1	58
3	OUNA01000006.1	94.55	199993	200047
3	CP044031.1	94.55	455230	455284
3	LS398552.1	94.55	1667437	1667491
3	LANZ01000241.1	94.55	3800	3854
3	LANZ01000022.1	94.55	3137	3191
4	LANZ01000010.1	100	24307	24381
4	CP044031.1	100	1314297	1314371
4	LANY01000019.1	100	17447	17521
4	OUNA01000005.1	100	304442	304368
4	LANZ01000295.1	100	1797	1871
4	LYMB01000235.1	100	35948	36022
4	LAOA01000021.1	100	3599	3673
4	LS398552.1	100	448085	448159
4	LANO01000004.1	100	46767	46841
4	LS398551.1	100	220512	220438
4	LS398547.1	98.67	311321	311395
4	LAOR01000028.1	98.67	11308	11382
4	LANM01000005.1	98.67	35553	35627
4	LS398548.1	98.67	282567	282493
4	LYMA02000066.1	98.67	67677	67751
4	LS398550.1	98.67	407022	407096
4	LANN01000058.1	98.67	4003	4077
4	OOHR01000012.1	97.33	50451	50525
4	LAOM01000005.1	97.33	7193	7119
4	AP008981.1	97.33	1359624	1359550
4	LYMT01000189.1	97.33	1084	1010
4	LS398549.1	97.33	1482176	1482102
4	AM494475.1	95.08	131129	131069
5	LANZ01000079.1	100	5169	5095
5	LS398552.1	100	404296	404222
5	LANN01000029.1	100	12490	12416
5	LS398547.1	100	274763	274689
5	CP044031.1	100	1270483	1270409
5	AP008981.1	100	1403986	1404060
5	LS398550.1	100	364763	364689
5	LYMB01000238.1	98.67	2946	3020
5	LANM01000025.1	97.33	13449	13375
5	LS398548.1	97.33	402898	402972
5	LAOA01000008.1	97.33	7711	7637
5	LS398549.1	97.33	623100	623174
5	LYMA02000007.1	97.33	34707	34633
5	OOHR01000009.1	96	5514	5440
5	LS398551.1	96	499959	500033
5	AM494475.1	93.33	244502	244576
5	OUNA01000007.1	94.67	48549	48475
5	LAOR01000003.1	94.67	6161	6235
5	LANY01000013.1	94.67	7442	7516
5	LYMT01000191.1	94.67	3994	3920
6	LS398551.1	100	180702	180776
6	LANO01000034.1	100	1343	1417
6	LS398552.1	100	1342227	1342301
6	LANZ01000009.1	100	1100	1026
6	LS398552.1	100	660279	660205
6	LANY01000130.1	100	2212	2138
6	LS398552.1	100	1467593	1467519
6	LS398552.1	100	1578029	1578103
6	LANO01000032.1	100	4436	4510
6	LYMB01000183.1	100	760	686
6	OUNA01000006.1	100	314774	314700
6	LANZ01000080.1	100	6753	6679
6	LANZ01000014.1	100	21688	21762
6	CP044031.1	100	916561	916487
6	LS398551.1	100	834404	834330
6	CP044031.1	100	256633	256559
6	LANM01000080.1	100	3453	3527
6	LANZ01000160.1	100	825	751
6	OUNA01000006.1	100	22979	22905
6	LS398552.1	100	1079780	1079706
6	LANY01000007.1	100	2557	2483
6	LS398552.1	100	1953209	1953135
6	LS398552.1	100	538380	538306
6	CP044031.1	100	794285	794211
6	LANZ01000003.1	100	41669	41743
6	LANZ01000035.1	100	3048	2974
6	LYMA02000036.1	100	71921	71847
6	LYMT01000245.1	100	760	686
6	LANZ01000019.1	100	2980	2906
6	LANY01000056.1	100	230	156
6	LANY01000096.1	100	6563	6489
6	CP044031.1	100	366075	366149
6	LS398548.1	100	1142794	1142868
6	LANY01000059.1	100	4757	4683
6	LANZ01000326.1	100	2292	2218
6	OUNA01000005.1	100	430501	430427
6	LANY01000037.1	100	9313	9387
6	LS398552.1	100	2048926	2048852
6	LS398552.1	100	1554149	1554075
6	LS398548.1	98.67	552233	552307
6	LYMB01000278.1	98.67	4508	4582
6	LANM01000110.1	98.67	904	830
6	LS398548.1	98.67	1249814	1249740
6	AM494475.1	98.67	61188	61262
6	LYMB01000058.1	98.67	588	662
6	AM494475.1	98.67	1827427	1827501
6	LYMA02000076.1	98.67	16964	16890
6	AM494475.1	98.67	1677565	1677639
6	LAOM01000024.1	98.67	1443	1369
6	AM494475.1	98.67	632421	632495
6	LANZ01000043.1	98.67	5039	4965
6	LANZ01000320.1	98.67	95	21
6	AM494475.1	98.67	1919447	1919521
6	LS398552.1	98.67	1194534	1194608
6	LANY01000025.1	98.67	7712	7786
6	LANO01000007.1	98.67	11750	11676
6	LS398548.1	98.67	675010	675084
6	CP044031.1	98.67	1881791	1881717
6	CP044031.1	98.67	1766827	1766753
6	AM494475.1	98.67	818284	818210
6	AM494475.1	98.67	1471336	1471410
6	AM494475.1	98.67	1128936	1129010
6	AM494475.1	98.67	685170	685244
6	LAOM01000063.1	98.67	2437	2363
6	OUNA01000001.1	98.67	177852	177778
6	AM494475.1	98.67	1626283	1626209
6	AM494475.1	98.67	1956754	1956828
6	AM494475.1	98.67	469155	469081
6	AM494475.1	98.67	1098876	1098802
6	AM494475.1	98.67	1302781	1302707
6	AM494475.1	98.67	395050	395124
6	AM494475.1	98.67	1267009	1266935
6	LS398552.1	98.67	1630336	1630410
6	AM494475.1	98.67	914555	914481
6	AM494475.1	98.67	1225591	1225517
6	LANY01000011.1	98.67	706	632
6	AM494475.1	98.67	1369144	1369218
6	LS398549.1	98.67	256326	256252
6	LANY01000089.1	98.67	4591	4517
6	AM494475.1	98.67	1179492	1179418
6	LS398551.1	98.67	1976096	1976022
6	AM494475.1	98.67	1648953	1648879
6	LYMB01000184.1	98.67	194	268
6	OUNA01000004.1	98.67	141242	141316
6	LS398548.1	97.33	1963994	1963920
6	LS398548.1	97.33	1921063	1920989
6	LANM01000139.1	97.33	150	224
6	LS398550.1	97.33	1515948	1516022
6	LS398550.1	97.33	1803688	1803762
6	OOHR01000002.1	97.33	124280	124206
6	LANY01000034.1	97.33	5763	5837
6	OOHR01000020.1	97.33	144499	144573
6	LS398549.1	97.33	2052604	2052530
6	LS398550.1	97.33	2052485	2052559
6	LS398549.1	97.33	2045510	2045584
6	AP008981.1	97.33	47369	47295
6	LAOR01000039.1	97.33	6769	6843
6	LANN01000050.1	97.33	4503	4429
6	AM494475.1	97.33	627043	626969
6	AP008981.1	97.33	1846844	1846918
6	AP008981.1	97.33	979356	979282
6	AP008981.1	97.33	1777621	1777695
6	LANY01000122.1	97.33	489	563
6	LAOA01000013.1	97.33	25753	25679
6	AP008981.1	97.33	777307	777381
6	OOHR01000021.1	97.33	29619	29545
6	LS398550.1	97.33	120571	120645
6	OUNA01000002.1	97.33	26111	26037
6	LYMB01000185.1	97.33	193	267
6	LANY01000009.1	97.33	55935	56009
6	OOHR01000005.1	97.33	6617	6691
6	LAOA01000131.1	97.33	1536	1462
6	OUNA01000005.1	97.33	39234	39160
6	LAOR01000004.1	97.33	2120	2046
6	LS398550.1	97.33	1976460	1976534
6	LS398547.1	97.33	383449	383375
6	OUNA01000004.1	97.33	2390	2316
6	LANY01000002.1	97.33	87026	87100
6	LANY01000003.1	97.33	1116	1042
6	LANZ01000147.1	97.33	5339	5413
6	LYMA02000061.1	97.33	11256	11182
6	LS398547.1	97.33	1034002	1033928
6	LANY01000121.1	97.33	2830	2756
6	LANM01000066.1	97.33	625	699
6	OUNA01000003.1	97.33	458	384
6	OUNA01000005.1	97.33	350457	350531
6	LANY01000004.1	97.33	5235	5161
6	LANZ01000054.1	97.33	1650	1724
6	LYMB01000186.1	97.33	2938	3012
6	LS398548.1	97.33	1666498	1666572
6	LYMA02000061.1	96	17780	17706
6	LS398549.1	96	950978	950904
6	LS398548.1	96	2440560	2440486
6	OOHR01000021.1	96	41063	40989
6	LAOA01000003.1	96	3200	3274
6	LANZ01000115.1	96	1681	1755
6	LS398547.1	96	979655	979581
6	LS398549.1	96	1560478	1560404
6	LANZ01000046.1	96	4318	4392
6	LYMA02000074.1	96	51214	51288
6	LS398547.1	96	549917	549991
6	LANY01000193.1	96	1365	1439
6	LS398552.1	96	292853	292779
6	LS398547.1	96	976606	976680
6	LS398548.1	96	1659974	1660048
6	LANZ01000156.1	96	1093	1167
6	LYMA02000073.1	96	10136	10062
6	LANZ01000170.1	96	2899	2973
6	LANM01000051.1	96	6812	6886
6	LANZ01000145.1	96	2347	2421
6	LS398547.1	96	1423683	1423757
6	LS398552.1	96	617519	617445
6	LS398548.1	96	66188	66262
6	LS398552.1	96	311090	311164
6	OUNA01000004.1	96	191420	191494
6	LANZ01000037.1	96	14557	14631
6	OOHR01000018.1	96	18640	18566
6	LANZ01000034.1	96	13270	13344
6	LANY01000076.1	96	7826	7900
6	LS398550.1	96	593237	593311
6	LANN01000098.1	96	2227	2301
6	LAOA01000002.1	96	1236	1162
6	LAOR01000045.1	96	3111	3037
6	LS398548.1	96	1485787	1485713
6	LS398550.1	96	869941	870015
6	LS398550.1	96	1198134	1198060
6	LS398550.1	96	798270	798344
6	LAOA01000022.1	96	17488	17562
6	LYMA02000026.1	96	5891	5965
6	LAOA01000007.1	96	13801	13727
6	LS398548.1	96	1565355	1565429
6	OOHR01000012.1	96	143244	143318
6	AP008981.1	96	675735	675809
6	LANM01000002.1	96	186	112
6	LS398550.1	96	1274075	1274001
6	LAOA01000042.1	96	1268	1194
6	LAOA01000002.1	96	12608	12534
6	LS398550.1	96	83325	83251
6	AP008981.1	96	1532221	1532147
6	LS398550.1	96	1756686	1756612
6	AP008981.1	96	1563929	1563855
6	LYMA02000094.1	96	8937	9011
6	LANN01000039.1	96	134	60
6	AP008981.1	96	498905	498979
6	LANO01000027.1	96	22722	22796
6	LAOA01000172.1	96	2415	2489
6	LS398551.1	96	1901450	1901524
6	LAOA01000084.1	96	900	974
6	AP008981.1	96	1052147	1052221
6	CP044031.1	94.67	1157519	1157445
6	LS398550.1	96	2269405	2269479
6	LS398550.1	96	872446	872372
6	LANN01000101.1	96	582	508
6	LS398552.1	96	100791	100717
6	LANZ01000005.1	96	4871	4797
6	OUNA01000005.1	96	623830	623904
6	OOHR01000001.1	96	2493	2567
6	LS398550.1	96	1933767	1933841
6	AP008981.1	96	976853	976927
6	LYMB01000444.1	96	734	808
6	CP044031.1	96	1053674	1053600
6	LS398548.1	96	1669002	1668928
6	LYMA02000061.1	96	8752	8826
6	LAOM01000012.1	96	5130	5204
6	AP008981.1	96	909654	909728
6	LANY01000004.1	96	2731	2805
6	LANN01000036.1	96	12191	12265
6	LYMA02000076.1	96	1872	1798
6	LANN01000003.1	96	580	506
6	LS398548.1	96	690102	690176
6	LAOM01000055.1	96	4984	4910
6	LANM01000058.1	96	5749	5823
6	LS398549.1	96	21475	21549
6	OOHR01000003.1	96	1152	1226
6	CP044031.1	94.67	112543	112469
6	LAOA01000070.1	94.67	743	669
6	AP008981.1	94.67	285734	285808
6	LS398551.1	94.67	2027345	2027419
6	LS398551.1	94.67	917169	917095
6	LAOA01000152.1	94.67	4959	4885
6	LANO01000035.1	94.67	4270	4196
6	LANO01000046.1	94.67	10793	10867
6	LYMA02000092.1	94.67	33298	33372
6	LS398551.1	94.67	1371925	1371999
6	LS398551.1	94.67	1078050	1078124
6	LYMB01000178.1	94.67	1784	1858
6	LANZ01000138.1	94.67	3680	3606
6	LANY01000043.1	94.67	9521	9595
6	LS398551.1	94.67	2317596	2317522
6	LAOA01000152.1	94.67	518	592
6	OOHR01000007.1	94.67	3553	3627
6	LANO01000052.1	94.67	9686	9760
6	OOHR01000012.1	94.67	257804	257730
6	LS398552.1	94.67	200612	200686
6	CP044031.1	94.67	529953	529879
6	CP044031.1	94.67	727865	727791
6	LANO01000005.1	94.67	52368	52442
6	OOHR01000007.1	94.67	119335	119409
6	LS398549.1	94.67	1612320	1612394
6	OUNA01000007.1	94.67	119549	119475
6	CP044031.1	94.67	1951659	1951733
6	CP044031.1	94.67	342207	342133
6	LS398547.1	94.67	201911	201985
6	LAOA01000153.1	94.67	546	472
6	LANO01000035.1	94.67	3052	3126
6	LYMB01000181.1	94.67	505	431
6	LS398548.1	94.67	518413	518339
6	LS398549.1	94.67	89011	89085
6	LS398551.1	94.67	2028563	2028489
6	LAOA01000228.1	94.67	1849	1923
6	OOHR01000017.1	94.67	12139	12213
6	LANM01000028.1	94.67	688	762
6	LYMT01000217.1	94.67	379	305
6	LANZ01000056.1	94.67	7984	8058
6	CP044031.1	95.95	884035	883962
6	LS398552.1	95.95	2017326	2017253
6	AP008981.1	94.67	1726768	1726842
6	AP008981.1	94.67	1649753	1649679
6	LS398547.1	94.67	1896522	1896596
6	LYMB01000425.1	94.67	42	116
6	LAOA01000212.1	94.67	1939	1865
6	LS398550.1	94.67	555772	555698
6	LS398548.1	94.67	158815	158889
6	LANY01000183.1	94.67	953	1027
6	LS398550.1	94.67	2290061	2289987
6	LANN01000088.1	94.67	3651	3577
6	LANZ01000282.1	94.67	3109	3183
6	LS398550.1	94.67	1191192	1191118
6	OUNA01000005.1	94.67	136434	136508
6	CP044031.1	94.67	1172152	1172226
6	CP044031.1	94.67	418892	418966
6	OOHR01000018.1	94.67	47350	47424
6	LAOR01000038.1	94.67	5694	5768
6	LYMA02000082.1	94.67	3159	3085
6	AP008981.1	94.67	1710121	1710047
6	LS398550.1	94.67	2228530	2228604
6	CP044031.1	94.67	254231	254305
6	AP008981.1	94.67	1631829	1631903
6	OUNA01000005.1	94.67	429343	429269
6	LANY01000037.1	94.67	10471	10545
6	LAOA01000144.1	94.67	3853	3927
6	LYMT01000152.1	94.67	807	733
6	OOHR01000014.1	94.67	25233	25159
6	LANY01000105.1	94.67	5873	5947
6	LANY01000094.1	94.67	3194	3268
6	LAOA01000140.1	94.67	3014	3088
6	LS398551.1	94.67	737451	737525
6	LS398550.1	94.67	2209868	2209794
6	LS398552.1	94.67	1465191	1465265
6	LS398549.1	93.33	887679	887753
6	LS398549.1	93.33	943444	943518
6	LS398549.1	93.33	1746350	1746424
6	LS398549.1	93.33	2157593	2157667
6	OOHR01000012.1	94.67	260806	260880
6	LS398549.1	93.33	1238233	1238307
6	LS398549.1	93.33	474762	474688
6	LAOR01000073.1	93.33	1444	1370
6	LAOR01000211.1	93.33	2818	2744
6	LAOR01000050.1	93.33	4321	4395
6	LAOR01000124.1	93.33	3904	3978
6	LS398551.1	93.33	1943735	1943661
6	LS398551.1	93.33	544304	544230
6	LANO01000010.1	93.33	22174	22248
6	LS398551.1	93.33	1753149	1753075
6	LANO01000020.1	93.33	23094	23168
6	LAOR01000043.1	93.33	2196	2122
6	OOHR01000003.1	93.33	17131	17057
6	LS398551.1	93.33	2239028	2238954
6	LS398551.1	93.33	1286911	1286837
6	LANO01000002.1	93.33	11337	11411
6	LANO01000030.1	93.33	10461	10387
6	LAOR01000114.1	94.44	4965	4894
6	LAOA01000054.1	93.24	434	361
6	LANN01000134.1	93.33	281	355
6	LAOM01000024.1	90.67	7479	7553
6	AP008981.1	93.06	1546528	1546457
6	AM494475.1	93.06	57094	57023
6	LANZ01000075.1	93.06	4489	4418
6	LANN01000045.1	93.06	4756	4685
6	LANZ01000054.1	93.33	3645	3572
6	LS398547.1	93.33	1032007	1032080
6	LANM01000030.1	91.67	1238	1309
6	LS398549.1	96.88	564261	564324
6	LS398551.1	96.88	1335303	1335366
6	LANO01000024.1	96.88	13951	13888
6	LS398548.1	95.31	1368721	1368658
6	LS398548.1	95.31	1825543	1825480
6	LS398548.1	95.31	2140101	2140164
6	LANZ01000061.1	96.08	11372	11422
7	LANO01000004.1	100	46767	46841
7	LAOA01000021.1	100	3599	3673
7	LS398552.1	100	448085	448159
7	CP044031.1	100	1314297	1314371
7	LANZ01000010.1	100	24307	24381
7	LS398551.1	100	220512	220438
7	LYMB01000235.1	100	35948	36022
7	LANY01000019.1	100	17447	17521
7	OUNA01000005.1	100	304442	304368
7	LANZ01000295.1	100	1797	1871
7	LS398548.1	98.67	282567	282493
7	LS398547.1	98.67	311321	311395
7	LAOR01000028.1	98.67	11308	11382
7	LANM01000005.1	98.67	35553	35627
7	LYMA02000066.1	98.67	67677	67751
7	LS398550.1	98.67	407022	407096
7	LANN01000058.1	98.67	4003	4077
7	LYMT01000189.1	97.33	1084	1010
7	LS398549.1	97.33	1482176	1482102
7	LAOM01000005.1	97.33	7193	7119
7	AP008981.1	97.33	1359624	1359550
7	OOHR01000012.1	97.33	50451	50525
7	AM494475.1	95.08	131129	131069
8	LANO01000011.1	100	38005	37931
8	LS398551.1	100	1145901	1145827
8	LS398552.1	100	1898557	1898631
8	LYMT01000243.1	100	18532	18458
8	LANZ01000023.1	100	17415	17341
8	LS398550.1	98.67	648087	648013
8	LANN01000035.1	98.67	2094	2020
8	LYMB01000298.1	98.67	5997	6071
8	AP008981.1	98.67	1834448	1834374
8	CP044031.1	98.67	739977	740051
8	LYMA02000093.1	98.67	17384	17458
8	AM494475.1	98.67	208447	208373
8	OOHR01000012.1	98.67	227273	227199
8	LANM01000041.1	98.67	2183	2109
8	LS398548.1	98.67	603183	603109
8	LANY01000002.1	97.33	16776	16850
8	LS398547.1	97.33	437017	436943
8	OUNA01000004.1	97.33	72648	72574
8	LAOA01000005.1	96	26773	26699
8	LS398549.1	96	2090248	2090174
9	LANN01000036.1	100	12429	12355
9	LS398550.1	100	2269643	2269569
9	AP008981.1	100	1649515	1649589
9	LANN01000134.1	100	519	445
9	LANY01000183.1	98.67	1191	1117
9	LANY01000094.1	98.67	3432	3358
9	LYMA02000061.1	98.67	8990	8916
9	OUNA01000005.1	98.67	136672	136598
9	LS398548.1	98.67	1668764	1668838
9	LAOA01000212.1	98.67	1701	1775
9	LANN01000101.1	98.67	344	418
9	LAOA01000140.1	98.67	3252	3178
9	LAOM01000012.1	97.33	5368	5294
9	LS398549.1	97.33	21713	21639
9	OOHR01000003.1	98.65	1389	1316
9	LS398550.1	97.33	1934003	1933929
9	LANN01000003.1	97.33	344	418
9	OOHR01000001.1	98.65	2730	2657
9	AP008981.1	97.33	977091	977017
9	AP008981.1	97.33	909890	909816
9	OOHR01000012.1	97.33	261044	260970
9	CP044031.1	97.33	883798	883872
9	LS398552.1	97.33	2017089	2017163
9	LS398550.1	97.33	872208	872282
9	LAOR01000043.1	96	1958	2032
9	LANN01000088.1	96	3413	3487
9	LS398548.1	96	1660213	1660139
9	LS398550.1	96	2228768	2228694
9	AP008981.1	96	1709883	1709957
9	LYMT01000152.1	96	569	643
9	LS398550.1	96	555534	555608
9	LAOR01000114.1	96	4729	4803
9	LS398548.1	96	2440321	2440395
9	LAOR01000124.1	96	4142	4068
9	LYMA02000073.1	96	9897	9971
9	LAOA01000144.1	96	4091	4017
9	CP044031.1	96	419130	419056
9	AP008981.1	96	1727006	1726932
9	LYMB01000425.1	96	280	206
9	LYMA02000061.1	96	17541	17615
9	LAOR01000073.1	96	1206	1280
9	LS398548.1	96	66427	66353
9	LS398550.1	96	1190954	1191028
9	AP008981.1	96	1632067	1631993
9	LYMA02000074.1	96	51453	51379
9	OOHR01000014.1	96	24995	25069
9	LS398550.1	96	2209630	2209704
9	LS398551.1	96	737689	737615
9	LAOM01000056.1	96	4822	4748
9	LS398550.1	96	2289823	2289897
9	LANO01000035.1	96	3290	3216
9	LS398551.1	96	2027583	2027509
9	LS398551.1	96	2317358	2317432
9	LANO01000052.1	96	9924	9850
9	LAOM01000055.1	98.57	4752	4821
9	LS398548.1	94.67	159053	158979
9	LANY01000105.1	94.67	6111	6037
9	LYMA02000082.1	94.67	2921	2995
9	LANY01000004.1	93.33	2969	2895
9	OUNA01000005.1	93.33	624068	623994
9	OOHR01000018.1	93.33	47588	47514
9	LAOR01000045.1	93.24	2873	2946
9	LANY01000011.1	92	468	542
9	LANY01000089.1	92	4353	4427
9	LYMB01000183.1	92	522	596
9	OUNA01000001.1	92	177614	177688
9	AM494475.1	93.24	626805	626878
9	LANZ01000043.1	90.67	4801	4875
9	LANY01000037.1	90.67	10709	10635
9	OUNA01000005.1	90.67	429105	429179
9	LANZ01000054.1	91.89	1887	1814
9	LS398552.1	91.89	1465428	1465355
9	CP044031.1	91.89	254468	254395
9	LANZ01000282.1	91.89	3346	3273
9	LS398547.1	91.89	1033765	1033838
9	LS398551.1	90.67	1975858	1975932
9	LANO01000007.1	90.67	11512	11586
9	LAOA01000172.1	95	2638	2579
9	LAOA01000022.1	95	17711	17652
9	LAOA01000042.1	95	1045	1104
9	LAOA01000132.1	95	5878	5937
9	LAOA01000002.1	95	1013	1072
9	LAOA01000084.1	95	1123	1064
9	LS398549.1	93.33	256103	256162
9	LS398552.1	87.69	617290	617354
9	LS398550.1	87.69	83097	83161
9	LANZ01000009.1	87.69	871	935
9	LS398552.1	87.69	1553920	1553984
9	LS398548.1	87.69	2390004	2390068
9	AP008981.1	87.69	499133	499069
9	LANZ01000035.1	87.69	2819	2883
9	CP044031.1	87.69	112315	112379
9	LS398550.1	87.69	1273847	1273911
9	LYMT01000245.1	87.69	531	595
9	OOHR01000012.1	90	257583	257642
10	LANO01000011.1	100	38005	37931
10	LS398552.1	100	1898557	1898631
10	LANZ01000023.1	100	17415	17341
10	LS398551.1	100	1145901	1145827
10	LYMT01000243.1	100	18532	18458
10	LS398550.1	98.67	648087	648013
10	AP008981.1	98.67	1834448	1834374
10	CP044031.1	98.67	739977	740051
10	LYMB01000298.1	98.67	5997	6071
10	LANN01000035.1	98.67	2094	2020
10	LYMA02000093.1	98.67	17384	17458
10	AM494475.1	98.67	208447	208373
10	LANM01000041.1	98.67	2183	2109
10	LS398548.1	98.67	603183	603109
10	OOHR01000012.1	98.67	227273	227199
10	OUNA01000004.1	97.33	72648	72574
10	LANY01000002.1	97.33	16776	16850
10	LS398547.1	97.33	437017	436943
10	LS398549.1	96	2090248	2090174
10	LAOA01000005.1	96	26773	26699
11	CP044031.1	100	97717	97643
11	CP044031.1	100	1315913	1315987
11	CP044031.1	100	876170	876244
11	LANZ01000179.1	98.67	435	509
11	LS398552.1	98.67	449704	449778
11	LANZ01000295.1	98.67	3416	3490
11	LS398552.1	98.67	1535810	1535736
11	LS398551.1	98.67	1580849	1580775
11	LANO01000014.1	98.67	8423	8349
11	LANZ01000283.1	98.67	1716	1790
11	LYMA02000052.1	98.67	7860	7934
11	LS398551.1	98.67	1240240	1240314
11	LS398550.1	98.67	1716827	1716753
11	AP008981.1	98.67	1642562	1642636
11	LS398550.1	98.67	2276610	2276536
11	LANM01000005.1	98.67	37171	37245
11	OUNA01000007.1	98.67	99728	99654
11	LANO01000050.1	98.67	13124	13050
11	LANZ01000219.1	98.67	5035	5109
11	LS398551.1	98.67	1096302	1096376
11	LS398548.1	98.67	913342	913268
11	LYMA02000096.1	98.67	6472	6546
11	LS398551.1	98.67	755184	755258
11	LANZ01000299.1	98.67	1786	1860
11	LAOR01000099.1	98.67	6445	6371
11	LANN01000085.1	98.67	225	299
11	LS398552.1	98.67	1994469	1994395
11	LS398549.1	98.67	454756	454682
11	LANO01000016.1	98.67	28525	28451
11	CP044031.1	98.67	1901334	1901408
11	LS398548.1	98.67	2208736	2208810
11	LANO01000018.1	98.67	28305	28231
11	LAOR01000089.1	98.67	381	307
11	LANZ01000103.1	98.67	3990	3916
11	CP044031.1	98.67	514416	514342
11	CP044031.1	98.67	1849958	1850032
11	OOHR01000016.1	98.67	323	249
11	LS398551.1	98.67	461828	461754
11	LS398552.1	98.67	179649	179575
11	AP008981.1	98.67	1513756	1513682
11	LAOR01000075.1	98.67	3564	3490
11	LAOR01000075.1	98.67	6964	7038
11	LS398548.1	98.67	2328686	2328612
11	LAOA01000085.1	98.67	6732	6806
11	LS398548.1	98.67	1803861	1803787
11	LS398552.1	98.67	224416	224342
11	LANZ01000125.1	98.67	536	610
11	LS398551.1	98.67	2296220	2296146
11	LANO01000043.1	98.67	7822	7748
11	LS398551.1	98.67	607901	607827
11	OUNA01000005.1	98.67	202425	202351
11	AP008981.1	98.67	1470126	1470200
11	LANO01000037.1	98.67	19906	19832
11	AP008981.1	98.67	421100	421026
11	LS398550.1	98.67	1060998	1060924
11	CP044031.1	98.67	1190927	1191001
11	CP044031.1	98.67	17912	17986
11	OOHR01000022.1	98.67	27661	27587
11	LS398548.1	98.67	2431402	2431328
11	CP044031.1	98.67	414378	414304
11	LS398550.1	98.67	937330	937256
11	LS398552.1	98.67	923802	923728
11	LS398552.1	98.67	1357804	1357878
11	LS398551.1	98.67	401065	401139
11	LANZ01000092.1	98.67	1697	1623
11	AP008981.1	98.67	1169382	1169308
11	LS398552.1	98.67	1234492	1234566
11	LS398551.1	98.67	1700309	1700235
11	LANO01000002.1	98.67	57989	57915
11	LS398551.1	98.67	1845416	1845342
11	CP044031.1	98.65	834784	834711
11	LYMA02000098.1	98.65	7064	6991
11	LS398548.1	98.65	729702	729629
11	CP044031.1	98.65	1119238	1119165
11	LS398548.1	98.65	78482	78555
11	LS398552.1	98.65	593571	593644
11	LS398549.1	97.33	2126518	2126592
11	LANO01000051.1	97.33	15065	14991
11	LANZ01000268.1	97.33	3416	3342
11	LYMA02000082.1	97.33	5839	5913
11	LS398550.1	97.33	2070640	2070714
11	LS398549.1	97.33	616916	616842
11	LANN01000075.1	97.33	413	339
11	LS398551.1	97.33	1574627	1574701
11	LS398548.1	97.33	156135	156061
11	LAOM01000071.1	97.33	2809	2735
11	LS398551.1	97.33	1229392	1229318
11	LS398552.1	97.33	1625800	1625726
11	LS398547.1	97.33	481178	481104
11	LANY01000069.1	97.33	2378	2304
11	LS398549.1	97.33	1451899	1451973
11	LS398548.1	97.33	1465508	1465434
11	LS398547.1	97.33	222005	222079
11	LS398551.1	97.33	329801	329875
11	AP008981.1	97.33	112006	112080
11	LS398551.1	97.33	218747	218673
11	LANO01000064.1	97.33	11201	11275
11	LANZ01000176.1	97.33	4284	4358
11	LS398547.1	97.33	1439911	1439985
11	AP008981.1	97.33	1358008	1357934
11	LS398549.1	97.33	1112326	1112400
11	LS398552.1	97.33	1862582	1862656
11	LAOR01000127.1	97.33	4387	4461
11	LANZ01000263.1	97.33	945	1019
11	LS398547.1	97.33	738269	738343
11	LAOR01000134.1	97.33	144	218
11	LS398549.1	97.33	1626104	1626178
11	LS398550.1	97.33	1938788	1938862
11	LAOA01000127.1	97.33	2947	3021
11	LAOA01000097.1	97.33	5133	5207
11	LS398547.1	97.33	1100642	1100716
11	LYMA02000088.1	97.33	10127	10053
11	LYMT01000424.1	97.33	311	237
11	LS398550.1	97.33	537585	537511
11	CP044031.1	97.33	978805	978879
11	LAOA01000091.1	97.33	4996	4922
11	LAOA01000158.1	97.33	248	174
11	LS398550.1	97.33	47943	47869
11	LS398552.1	97.33	84678	84604
11	LANN01000032.1	97.33	540	466
11	OOHR01000018.1	97.33	70216	70290
11	LANZ01000044.1	97.33	8306	8232
11	LANO01000004.1	97.33	48531	48605
11	OOHR01000016.1	97.33	6981	7055
11	LANO01000055.1	97.33	3744	3670
11	LS398552.1	97.33	1066392	1066318
11	LANZ01000251.1	97.33	3213	3287
11	OOHR01000007.1	97.33	140470	140544
11	LS398551.1	97.33	2372712	2372638
11	LANO01000006.1	97.33	6411	6337
11	LAOM01000014.1	97.33	11447	11373
11	LAOR01000051.1	97.33	4442	4368
11	LAOA01000155.1	97.33	4865	4939
11	LS398547.1	97.33	876791	876865
11	LANO01000061.1	97.33	10635	10561
11	LANO01000068.1	97.33	550	624
11	OOHR01000012.1	97.33	166433	166507
11	LANZ01000253.1	97.33	1225	1151
11	LS398552.1	97.33	260738	260812
11	LAOA01000083.1	97.33	2868	2794
11	LS398551.1	97.33	1528064	1528138
11	LAOA01000047.1	97.33	5934	5860
11	LS398550.1	97.33	137443	137517
11	LS398550.1	97.33	1092437	1092511
11	LANZ01000284.1	97.33	1237	1311
11	LAOA01000130.1	97.33	2329	2403
11	LS398551.1	97.33	140203	140277
11	LS398550.1	97.33	1537120	1537194
11	LANO01000002.1	97.33	68833	68907
11	LS398548.1	96	1230464	1230390
11	LYMB01000008.1	96	294	220
11	LAOA01000079.1	97.3	1754	1681
11	OOHR01000002.1	97.3	118629	118556
11	LS398549.1	97.3	1640739	1640666
11	AP008981.1	96	914677	914751
11	OOHR01000014.1	97.3	16324	16397
11	LYMA02000047.1	96	10238	10312
11	LANZ01000211.1	97.3	1950	2023
11	LAOM01000060.1	97.3	6111	6038
11	LYMA02000002.1	97.3	280	353
11	OUNA01000004.1	97.3	211381	211454
11	OOHR01000008.1	97.3	13148	13221
11	OUNA01000005.1	97.3	302679	302606
11	LAOR01000077.1	97.3	3900	3973
11	LANZ01000202.1	96	4037	3963
11	LS398547.1	97.3	60938	61011
11	LS398551.1	96	2219470	2219396
11	LS398547.1	97.3	1506136	1506063
11	LS398552.1	97.3	1304449	1304376
11	OOHR01000012.1	97.3	281476	281549
11	LANO01000065.1	96	2116	2190
11	LYMA02000101.1	97.3	4179	4106
11	LANO01000034.1	96	16110	16184
11	LS398547.1	97.3	1701045	1701118
11	AP008981.1	96	58465	58391
11	LS398551.1	96	792758	792832
11	LAOR01000086.1	97.3	3621	3548
11	LYMA02000023.1	96	1020	946
11	LYMA02000066.1	97.3	1338	1265
11	LANZ01000098.1	97.3	5153	5080
11	LANO01000058.1	96	1478	1404
11	LS398550.1	97.3	489132	489205
11	LANZ01000129.1	97.3	7423	7350
11	OOHR01000016.1	97.3	145601	145528
11	CP044031.1	97.3	1822880	1822953
11	LS398548.1	97.3	348906	348979
11	LANZ01000239.1	97.3	3511	3584
11	LS398549.1	97.3	156351	156424
11	LAOA01000153.1	97.3	4235	4162
11	LANZ01000053.1	97.3	884	811
11	LANO01000039.1	96	4325	4399
11	LANY01000019.1	97.3	19210	19283
11	LS398547.1	97.3	907497	907570
11	OOHR01000017.1	96	30425	30499
11	LS398548.1	96	2360905	2360831
11	LS398551.1	96	270374	270300
11	LS398548.1	97.3	1785696	1785623
11	LANZ01000008.1	96	1820	1746
11	LS398550.1	97.3	20248	20321
11	LS398547.1	97.3	161659	161586
11	LS398549.1	97.3	1359289	1359362
11	OOHR01000004.1	97.3	60334	60407
11	LYMA02000097.1	97.3	42203	42130
11	LS398547.1	97.3	1779805	1779878
11	LANZ01000105.1	97.3	358	285
11	LS398550.1	97.3	335076	335003
11	LS398548.1	97.3	1507473	1507546
11	LS398551.1	96	1443401	1443475
11	LANY01000171.1	97.3	707	634
11	LAOM01000011.1	97.3	275	202
11	OUNA01000006.1	97.3	295189	295262
11	OOHR01000016.1	97.3	152560	152633
11	LS398551.1	96	1810169	1810243
11	LS398547.1	96	1901646	1901572
11	LS398551.1	96	1919703	1919777
11	LS398549.1	97.3	2234749	2234676
11	LS398549.1	97.3	1393678	1393751
11	LS398548.1	97.3	179692	179765
11	LAOR01000036.1	97.3	4401	4328
11	LS398551.1	96	819622	819548
11	LANY01000126.1	97.3	5284	5357
11	LANY01000125.1	97.3	4456	4529
11	CP044031.1	97.3	323310	323237
11	LS398551.1	96	968916	968990
11	OOHR01000025.1	97.3	10140	10067
11	LYMA02000099.1	97.3	4196	4123
11	CP044031.1	97.3	633129	633202
11	LANM01000023.1	97.3	9169	9096
11	OOHR01000015.1	97.3	28854	28781
11	LS398550.1	97.3	2189869	2189796
11	CP044031.1	97.3	1750232	1750159
11	OUNA01000005.1	97.3	154606	154679
11	LS398551.1	96	303459	303533
11	LS398548.1	97.3	1412458	1412385
11	LANO01000072.1	96	1241	1315
11	LS398548.1	96	971941	972015
11	LS398550.1	97.3	992950	993023
11	LANN01000058.1	97.3	5622	5695
11	LS398550.1	97.3	408641	408714
11	LS398550.1	97.3	1369778	1369705
11	CP044031.1	95.95	1038580	1038507
11	AM494475.1	96	1064840	1064766
11	LS398549.1	96	1943303	1943377
11	OUNA01000006.1	96	74994	74920
11	LS398550.1	96	275339	275413
11	OOHR01000010.1	96	1148	1222
11	LS398550.1	95.95	730703	730776
11	LYMA02000066.1	96	69295	69369
11	LANY01000072.1	96	7347	7421
11	AM494475.1	96	114020	114094
11	LANY01000132.1	96	5695	5769
11	LS398547.1	96	1279340	1279266
11	LANZ01000189.1	98.67	4846	4773
11	LANY01000075.1	96	7431	7505
11	OUNA01000006.1	96	293073	292999
11	LS398551.1	96	1194605	1194531
11	AP008981.1	96	1864972	1865046
11	LS398548.1	95.95	682743	682670
11	LANZ01000122.1	96	7020	6946
11	LYMA02000076.1	95.95	9231	9304
11	LAOR01000158.1	96	4717	4791
11	LS398549.1	96	415529	415455
11	LANY01000081.1	96	2555	2629
11	LANZ01000128.1	98.67	6852	6925
11	OUNA01000005.1	96	367539	367613
11	LANY01000074.1	96	1732	1658
11	LS398552.1	96	1133264	1133190
11	LANZ01000095.1	96	2066	2140
11	LS398551.1	96	368965	368891
11	LANO01000023.1	96	1366	1292
11	LAOR01000155.1	96	3612	3686
11	LANO01000025.1	96	10796	10722
11	OUNA01000008.1	96	69678	69604
11	LS398550.1	95.95	1597472	1597545
11	LS398549.1	96	36865	36939
11	LS398549.1	96	905713	905787
11	LANY01000126.1	96	3168	3094
11	OOHR01000002.1	96	6173	6247
11	LAOA01000166.1	98.67	4862	4789
11	LANZ01000161.1	96	4366	4440
11	OUNA01000001.1	96	123463	123537
11	LAOR01000036.1	96	5179	5253
11	LS398549.1	96	1990714	1990788
11	LS398548.1	96	280949	280875
11	LAOR01000126.1	98.67	1923	1996
11	AM494475.1	96	611337	611263
11	LANO01000048.1	96.1	15681	15605
11	LANY01000025.1	95.95	15145	15072
11	OUNA01000004.1	95.95	148675	148602
11	LANO01000062.1	97.37	6438	6363
11	OUNA01000004.1	94.67	172578	172652
11	LS398552.1	94.67	1726633	1726559
11	LANY01000029.1	94.67	14755	14829
11	AM494475.1	94.67	320994	321068
11	LANY01000067.1	94.67	5480	5554
11	LANZ01000131.1	94.67	4780	4706
11	LANY01000049.1	94.67	8127	8053
11	LANY01000136.1	94.67	1011	1085
11	OUNA01000004.1	94.67	271757	271683
11	LANY01000101.1	94.67	5193	5267
11	OUNA01000004.1	94.67	233445	233519
11	LANY01000182.1	94.67	563	489
11	CP044031.1	94.59	1646160	1646087
11	LANY01000104.1	94.67	2095	2021
11	OOHR01000005.1	94.59	30494	30421
11	LAOA01000077.1	93.33	6474	6400
11	LS398549.1	93.33	43949	43875
11	AM494475.1	94.67	1686319	1686393
11	LS398549.1	93.33	937234	937308
11	CP044031.1	94.59	851713	851786
11	AM494475.1	94.67	1406688	1406762
11	OUNA01000007.1	94.67	183616	183542
11	OOHR01000002.1	93.33	89262	89188
11	AM494475.1	94.67	1998335	1998261
11	LAOR01000078.1	98.59	70	1
11	LAOA01000159.1	93.33	4942	4868
11	LS398552.1	93.33	565681	565755
11	LANO01000076.1	94.74	291	216
11	LS398551.1	92	1380696	1380770
11	LAOA01000081.1	90.67	6012	6086
11	LS398548.1	98.46	1894963	1895027
11	LYMA02000007.1	98.46	3164	3100
11	LS398550.1	98.46	772083	772019
11	LS398548.1	98.46	1583534	1583598
11	LYMA02000047.1	98.46	3163	3099
11	LYMA02000100.1	98.46	4324	4260
11	LS398548.1	98.46	1947452	1947388
11	LS398550.1	98.46	1746828	1746764
11	AM494475.1	92	858024	857950
11	LS398548.1	98.46	1350284	1350220
11	LS398547.1	98.46	649340	649276
11	LS398548.1	98.46	2367980	2368044
11	LANM01000018.1	98.46	496	560
11	OOHR01000015.1	98.46	43969	43905
11	LS398550.1	98.46	1173043	1172979
11	LYMA02000050.1	98.46	76578	76514
11	LYMA02000062.1	98.46	3521	3585
11	LS398548.1	98.46	798455	798519
11	LS398548.1	98.46	1624775	1624711
11	LS398548.1	98.46	434440	434504
11	LAOA01000138.1	90.67	1097	1023
11	LANY01000055.1	90.54	7082	7009
11	LANY01000107.1	90.54	1267	1194
11	OUNA01000005.1	90.54	238390	238317
11	LANZ01000277.1	96.92	1722	1658
11	LYMA02000027.1	96.92	1370	1434
11	LAOA01000182.1	96.92	1222	1158
11	LAOA01000129.1	93.33	3113	3040
11	LS398547.1	95.38	1626195	1626131
11	OOHR01000024.1	95.38	45196	45132
11	AM494475.1	95.38	809518	809454
11	AM494475.1	95.38	1480102	1480166
11	AM494475.1	95.38	72662	72726
11	AM494475.1	95.38	1934361	1934425
11	LS398549.1	95.38	117479	117543
11	OOHR01000016.1	95.38	65931	65867
11	OOHR01000023.1	95.38	3960	4024
11	LS398549.1	95.38	358492	358556
11	LS398549.1	95.38	1271660	1271596
11	AM494475.1	95.38	1255146	1255082
11	OUNA01000005.1	95.38	484495	484431
11	OUNA01000002.1	95.38	7824	7760
11	LS398549.1	95.38	2177630	2177694
11	LS398549.1	95.38	1935135	1935071
11	LANO01000071.1	100	8671	8613
11	AM494475.1	95.38	1966429	1966493
11	AM494475.1	95.38	950728	950664
11	LS398551.1	96.72	718699	718639
11	LANO01000013.1	96.72	25943	25883
11	LANO01000038.1	96.67	4369	4310
11	LS398552.1	90.77	2009588	2009652
11	LANZ01000201.1	90.77	3827	3891
11	LS398547.1	100	312940	312985
11	LANZ01000010.1	100	25923	25968
12	LS398552.1	100	1513885	1513959
12	CP044031.1	100	302926	303000
12	LANZ01000025.1	100	16072	15998
12	OUNA01000003.1	98.67	35454	35380
12	LANY01000004.1	98.67	40230	40156
12	LYMA02000058.1	97.33	46110	46184
12	LANZ01000012.1	97.33	29210	29284
12	LS398547.1	97.33	792942	793016
12	LS398551.1	97.33	1630649	1630575
12	LANM01000043.1	97.33	619	545
12	LS398548.1	97.33	1998989	1998915
12	AM494475.1	97.33	1349335	1349261
12	LS398548.1	97.33	1861163	1861237
12	AM494475.1	97.33	1538053	1538127
12	LANM01000008.1	97.33	6975	6901
12	AM494475.1	97.33	754647	754573
12	OOHR01000016.1	97.33	124248	124174
12	OOHR01000002.1	97.33	22596	22522
12	LS398552.1	97.33	1767464	1767538
12	LYMA02000049.1	97.33	28658	28584
12	LYMB01000309.1	97.33	5302	5376
12	AP008981.1	97.33	1253898	1253972
12	LS398547.1	97.33	829023	829097
12	LANZ01000057.1	97.33	7782	7708
12	LS398549.1	97.33	333528	333454
12	LANZ01000159.1	97.33	998	924
12	LANM01000034.1	97.33	6213	6139
12	LYMA02000036.1	97.33	28791	28865
12	LS398548.1	97.33	1185922	1185848
12	AM494475.1	96	639829	639755
12	LYMT01000199.1	96	5	79
12	LS398551.1	96	2244774	2244700
12	LS398550.1	96	1246728	1246654
12	AM494475.1	96	1014629	1014703
12	LAOA01000020.1	96	2290	2216
12	LS398547.1	96	1713750	1713824
12	LS398551.1	96	1155058	1155132
12	LANO01000008.1	96	33256	33330
12	LAOA01000210.1	96	2057	2131
12	LYMA02000050.1	96	31152	31226
12	LYMT01000020.1	96	258	184
12	LYMA02000050.1	96	12227	12301
12	OOHR01000018.1	96	3934	3860
12	LANO01000021.1	96	6550	6476
12	LYMT01000124.1	96	231	157
12	OUNA01000003.1	96	127984	127910
12	LS398550.1	96	1556443	1556517
12	LANY01000028.1	96	10351	10277
12	CP044031.1	96	1387194	1387120
12	LS398551.1	96	2092094	2092168
12	AM494475.1	96	714312	714238
12	AP008981.1	96	301702	301628
12	AM494475.1	96	1389848	1389922
12	LS398552.1	96	854671	854597
12	LS398548.1	96	862806	862732
12	LYMB01000205.1	96	112	186
12	CP044031.1	96	1532226	1532152
12	LS398548.1	96	1541425	1541499
12	LYMT01000300.1	96	169	95
12	LANN01000028.1	96	13214	13288
12	LAOA01000036.1	96	7393	7467
12	LYMT01000273.1	96	657	731
12	LANM01000001.1	96	29470	29396
12	LANM01000076.1	96	2221	2295
12	LANN01000009.1	96	1039	1113
12	LS398552.1	96	782784	782710
12	AM494475.1	96	1497334	1497408
12	LS398550.1	96	241130	241056
12	LS398547.1	96	967151	967077
12	AM494475.1	96	645609	645683
12	AM494475.1	96	774126	774052
12	LANZ01000002.1	96	14403	14329
12	LS398551.1	96	478718	478644
12	LYMT01000026.1	96	260	186
12	LS398551.1	96	2332233	2332159
12	LANM01000007.1	96	15069	15143
12	LANM01000001.1	96	48395	48321
12	LAOA01000003.1	96	17945	18019
12	LANY01000012.1	96	22211	22137
12	LANO01000019.1	96	20233	20159
12	LS398547.1	96	1039680	1039606
12	LANZ01000030.1	96	6945	7019
12	LANZ01000136.1	96	6396	6322
12	LAOR01000093.1	96	4491	4417
12	LS398551.1	96	558719	558645
12	OUNA01000006.1	96	257462	257536
12	LAOR01000008.1	96	5793	5719
12	LYMT01000094.1	96	4241	4167
12	LYMA02000043.1	96	34274	34200
12	LS398548.1	96	1526948	1527022
12	AM494475.1	96	1433658	1433584
12	LANZ01000048.1	96	9700	9626
12	OUNA01000005.1	96	406373	406447
12	LS398550.1	97.33	1620600	1620526
12	LANZ01000003.1	96	35997	36071
12	LANO01000010.1	96	16428	16502
12	LS398547.1	96	1062237	1062163
12	AP008981.1	96	1077162	1077236
12	LS398547.1	96	99058	98984
12	LANM01000003.1	96	29489	29415
12	LAOA01000050.1	96	718	792
12	OOHR01000021.1	96	33560	33486
12	LS398552.1	96	760869	760795
12	LYMB01000206.1	96	229	155
12	LANO01000014.1	96	25295	25221
12	LANY01000001.1	96	48435	48509
12	CP044031.1	97.33	1442230	1442156
12	LANO01000063.1	96	3471	3397
12	LS398549.1	96	79843	79769
12	LAOA01000002.1	96	5581	5655
12	AM494475.1	96	747756	747682
12	LANN01000052.1	96	7978	7904
12	OUNA01000006.1	96	141936	142010
12	AM494475.1	96	1286779	1286853
12	LYMB01000138.1	96	142	216
12	LYMT01000397.1	96	75	1
12	OOHR01000024.1	96	2459	2533
12	LYMB01000215.1	96	227	153
12	AM494475.1	96	124210	124284
12	LS398552.1	96	1185062	1184988
12	LANY01000008.1	96	12161	12235
12	AM494475.1	96	738317	738391
12	OUNA01000007.1	96	149809	149883
12	LS398552.1	96	282500	282574
12	AM494475.1	96	511253	511327
12	LYMB01000330.1	96	235	161
12	LS398548.1	96	1833943	1834017
12	LANZ01000003.1	96	14463	14537
12	LANY01000020.1	96	7445	7371
12	LANN01000023.1	97.33	18570	18644
12	LYMT01000064.1	96	2124	2050
12	AM494475.1	96	646643	646569
12	LS398552.1	96	1613737	1613811
12	LYMT01000239.1	96	585	659
12	LS398548.1	96	2420991	2421065
12	LS398549.1	96	830034	830108
12	LAOA01000015.1	96	25865	25939
12	LS398551.1	96	2107401	2107327
12	LANN01000021.1	96	75	149
12	LS398552.1	96	520471	520397
12	LANZ01000110.1	96	4569	4643
12	LANN01000055.1	96	263	337
12	LS398550.1	96	2093444	2093518
12	LYMA02000061.1	96	8236	8162
12	OOHR01000012.1	96	240827	240901
12	LYMB01000005.1	96	129	203
12	LANZ01000063.1	96	3511	3437
12	OUNA01000001.1	96	97354	97280
12	LANZ01000227.1	96	138	64
12	LAOA01000218.1	96	2050	2124
12	LS398548.1	96	1669518	1669592
12	LANZ01000025.1	96	4343	4417
12	LS398549.1	96	1560318	1560244
12	LS398552.1	96	1525618	1525544
12	LAOA01000002.1	96	49586	49512
12	AM494475.1	96	1035914	1035840
12	OUNA01000006.1	96	124001	124075
12	AP008981.1	96	178705	178631
12	LYMB01000010.1	96	5961	5887
12	LANZ01000157.1	96	1219	1145
12	AM494475.1	96	1286252	1286178
12	LS398548.1	96	1270594	1270668
12	AM494475.1	96	105746	105672
12	LS398549.1	96	953405	953331
12	LANZ01000065.1	96	5083	5157
12	LS398551.1	96	858804	858878
12	AP008981.1	96	952384	952458
12	LS398551.1	96	2177662	2177736
12	LS398549.1	96	828609	828683
12	LS398551.1	96	879122	879196
12	LYMT01000194.1	96	247	173
12	LS398547.1	96	798810	798884
12	LANO01000008.1	96	1803	1729
12	LS398551.1	96	79747	79821
12	AM494475.1	96	513721	513647
12	LS398548.1	96	843881	843807
12	LYMB01000158.1	96	235	161
12	LANZ01000004.1	96	4693	4767
12	AM494475.1	96	17299	17373
12	LS398549.1	96	2020472	2020398
12	LAOR01000214.1	96	2310	2236
12	LS398552.1	96	327654	327580
12	LYMB01000121.1	96	106	180
12	LANO01000029.1	96	9889	9963
12	LANY01000001.1	96	30500	30574
12	LS398547.1	96	470825	470751
12	LS398550.1	96	1140745	1140819
12	LANY01000033.1	96	5493	5419
12	LS398551.1	96	586110	586036
12	LS398552.1	96	475057	475131
12	OOHR01000021.1	96	78071	77997
12	AM494475.1	96	1206854	1206928
12	AM494475.1	96	1171842	1171768
12	AM494475.1	96	951706	951632
12	AM494475.1	96	597156	597230
12	CP044031.1	96	601326	601400
12	LS398551.1	96	1572083	1572157
12	LYMT01000077.1	96	109	183
12	AP008981.1	96	237304	237378
12	LYMA02000039.1	96	18607	18533
12	LYMA02000104.1	96	158	84
12	CP044031.1	96	1776295	1776369
12	LS398551.1	96	2060633	2060559
12	LS398550.1	96	2211776	2211702
12	LANN01000086.1	96	2736	2662
12	LYMA02000039.1	96	4130	4056
12	CP044031.1	96	313300	313226
12	LS398549.1	96	436188	436262
12	LANO01000055.1	96	6288	6214
12	LYMB01000087.1	96	8124	8198
12	OOHR01000006.1	96	42198	42124
12	OUNA01000005.1	94.67	22582	22656
12	LANN01000001.1	96	32651	32725
12	LAOA01000005.1	96	40395	40469
12	LAOA01000041.1	96	5475	5549
12	LANY01000003.1	96	37257	37183
12	AP008981.1	96	536704	536630
12	OUNA01000007.1	96	157940	158014
12	LS398550.1	96	1346462	1346388
12	LAOA01000006.1	96	12321	12395
12	LANO01000010.1	96	41612	41686
12	LANZ01000014.1	96	19788	19714
12	LANM01000069.1	96	4189	4115
12	OOHR01000007.1	96	87304	87378
12	LS398548.1	96	1676262	1676188
12	LS398552.1	96	1955109	1955183
12	AM494475.1	96	851104	851178
12	LANZ01000004.1	96	40052	40126
12	LS398550.1	96	189047	189121
12	LS398548.1	96	1263235	1263309
12	LANN01000012.1	96	10673	10747
12	LANY01000003.1	96	8990	9064
12	LYMA02000048.1	94.67	84613	84539
12	LANM01000052.1	96	7676	7750
12	LANN01000004.1	96	12136	12210
12	LANY01000028.1	96	2220	2146
12	LS398548.1	96	211569	211643
12	AP008981.1	95.95	1841376	1841449
12	LS398549.1	96	531059	530985
12	OUNA01000005.1	96	618772	618846
12	LANY01000026.1	94.67	6874	6800
12	LANN01000005.1	96	7331	7405
12	LS398550.1	96	590758	590684
12	LS398547.1	96	245596	245522
12	LYMA02000043.1	96	41633	41559
12	LS398550.1	96	1448031	1448105
12	LANM01000007.1	96	7710	7784
12	LANN01000033.1	96	7150	7076
12	LANO01000005.1	96	27123	27197
12	OOHR01000011.1	96	16470	16396
12	AM494475.1	96	889809	889883
12	OUNA01000002.1	96	33985	34059
12	AP008981.1	96	396851	396925
12	LYMA02000061.1	96	1492	1566
12	LANN01000026.1	94.67	3951	3877
12	LANY01000021.1	96	6014	5940
12	OUNA01000006.1	96	41824	41750
12	LS398552.1	94.67	102126	102200
12	AP008981.1	94.67	623209	623283
12	LS398550.1	96	179187	179113
12	AM494475.1	96	438277	438351
12	AP008981.1	96	1775105	1775031
12	LANZ01000153.1	96	2068	2142
12	LAOA01000004.1	96	30224	30150
12	LANO01000002.1	96	95794	95720
12	LAOA01000030.1	96	12187	12261
12	LYMA02000066.1	96	138680	138606
12	CP044031.1	96	796185	796259
12	AP008981.1	96	1504770	1504844
12	LS398551.1	96	1673210	1673284
12	OOHR01000004.1	94.67	46002	46076
12	LAOA01000196.1	96	2085	2159
12	LS398551.1	96	1758068	1757994
12	LS398551.1	95.95	2022558	2022631
12	LYMB01000130.1	94.67	11959	12033
12	LANO01000030.1	96	15373	15299
12	LS398549.1	94.67	167703	167629
12	LS398552.1	96	509549	509623
12	LAOA01000133.1	96	483	557
12	LS398550.1	96	1498154	1498228
12	LS398551.1	96	1052800	1052874
12	LAOA01000074.1	94.67	4346	4272
12	LANN01000004.1	96	2276	2202
12	LS398550.1	94.67	1662710	1662784
12	LANY01000174.1	96	1985	1911
12	LS398547.1	96	98247	98173
12	LS398551.1	96	1733708	1733634
12	OUNA01000002.1	96	62252	62178
12	AP008981.1	96	1254221	1254147
12	AM494475.1	96	402267	402193
12	AP008981.1	96	1204897	1204823
12	AP008981.1	96	706671	706745
12	LANM01000070.1	94.67	880	954
12	AM494475.1	96	1627535	1627461
12	LANZ01000005.1	94.67	6206	6280
12	CP044031.1	94.67	1055009	1055083
12	LYMT01000169.1	94.67	928	854
12	LS398547.1	94.67	1680047	1679973
12	LS398551.1	94.67	326916	326990
12	OOHR01000016.1	94.67	109045	108971
12	LYMA02000093.1	94.67	54189	54115
12	LS398552.1	94.67	1171191	1171265
12	LANZ01000063.1	94.67	8155	8081
12	OOHR01000006.1	94.67	25507	25581
12	LYMA02000094.1	94.67	4984	4910
12	CP044031.1	94.67	581054	581128
12	AP008981.1	94.67	179227	179153
12	AP008981.1	94.67	52201	52275
12	LS398549.1	94.67	1174856	1174782
12	LANO01000040.1	94.67	11093	11019
12	LS398551.1	94.67	948127	948053
12	OOHR01000021.1	94.67	33965	34039
12	LANM01000012.1	94.67	8647	8573
12	LAOA01000010.1	94.67	12395	12469
12	LANO01000008.1	94.67	42445	42371
12	OOHR01000021.1	94.67	32700	32626
12	LANM01000042.1	94.67	1123	1049
12	LANN01000018.1	94.67	9298	9224
12	LYMA02000029.1	94.67	11353	11279
12	LAOA01000032.1	94.67	4809	4735
12	LS398548.1	94.67	25446	25372
12	LANM01000057.1	94.67	3822	3748
12	CP044031.1	94.67	1211659	1211733
12	LANO01000008.1	94.67	10712	10638
12	LYMA02000066.1	94.67	146805	146731
12	LAOA01000068.1	94.67	7216	7290
12	LYMB01000230.1	94.67	2635	2561
12	LANO01000024.1	94.67	13880	13806
12	LANZ01000057.1	94.67	1919	1845
12	LANY01000014.1	94.67	8445	8519
12	LANO01000006.1	94.67	22870	22796
12	LAOA01000028.1	94.67	1357	1283
12	LANY01000007.1	94.67	57486	57412
12	CP044031.1	94.67	1790113	1790039
12	LS398548.1	94.67	566378	566452
12	LS398551.1	94.67	647290	647364
12	OOHR01000013.1	94.67	43652	43726
12	LS398547.1	94.67	672112	672186
12	LAOA01000041.1	94.67	2396	2470
12	LS398547.1	94.67	475477	475403
12	OOHR01000010.1	94.67	14693	14767
12	LANN01000094.1	94.67	1345	1271
12	LAOA01000088.1	94.67	6024	5950
12	OUNA01000006.1	94.67	369704	369630
12	LAOA01000068.1	94.67	5371	5297
12	OUNA01000004.1	94.67	97205	97279
12	LANZ01000002.1	94.67	8730	8656
12	LANO01000008.1	94.67	45372	45446
12	LANO01000006.1	94.67	47339	47413
12	LYMA02000037.1	94.67	8312	8238
12	LS398549.1	94.67	1874749	1874823
12	LAOA01000002.1	94.67	5176	5102
12	LANM01000026.1	94.67	16072	15998
12	OUNA01000003.1	94.67	63018	62944
12	OUNA01000004.1	94.67	105489	105415
12	LYMB01000354.1	94.67	17	91
12	LANO01000003.1	94.67	58439	58513
12	LANM01000114.1	94.67	217	143
12	LS398551.1	94.67	203657	203731
12	LAOA01000177.1	94.67	2054	2128
12	LYMA02000024.1	94.67	19626	19700
12	LANO01000006.1	94.67	24368	24294
12	CP044031.1	94.67	607192	607266
12	CP044031.1	94.67	778224	778298
12	LANM01000035.1	94.67	12077	12151
12	LAOA01000028.1	94.67	8069	7995
12	LANY01000004.1	94.67	67794	67720
12	LS398551.1	94.67	694718	694792
12	LYMB01000007.1	94.67	1387	1461
12	LYMB01000307.1	94.67	7023	6949
12	LAOA01000106.1	94.67	4340	4266
12	LANO01000064.1	94.67	8320	8394
12	LS398548.1	94.67	628756	628682
12	OOHR01000012.1	94.67	104303	104229
12	OOHR01000016.1	94.67	25684	25758
12	LS398552.1	94.67	343789	343863
12	CP044031.1	94.67	1568005	1567931
12	LS398551.1	94.67	91824	91750
12	LANO01000015.1	94.67	1357	1431
12	LANO01000013.1	94.67	1973	2047
12	LS398552.1	94.67	848998	848924
12	LS398548.1	94.67	203444	203518
12	LANM01000083.1	94.67	782	708
12	LAOA01000002.1	94.67	4316	4242
12	LS398549.1	94.67	2010655	2010729
12	LANO01000027.1	94.67	3265	3339
12	LYMB01000207.1	94.67	142	216
12	LANZ01000105.1	94.67	6261	6335
12	OOHR01000016.1	94.67	24848	24774
12	LANY01000014.1	94.67	16729	16655
12	LYMA02000030.1	94.67	6178	6252
12	LANO01000008.1	94.67	41662	41588
12	LANO01000026.1	94.67	7638	7564
12	LS398549.1	94.67	589852	589778
12	LANO01000030.1	94.67	13183	13109
12	OOHR01000016.1	94.67	127230	127156
12	LANM01000048.1	94.67	5636	5562
12	AP008981.1	94.67	847221	847147
12	LANM01000014.1	94.67	12721	12647
12	LANM01000037.1	94.67	10226	10152
12	LAOA01000001.1	94.67	46094	46168
12	LS398551.1	94.67	91246	91172
12	LANY01000002.1	94.67	51490	51564
12	LS398547.1	94.67	96241	96315
12	LAOM01000012.1	94.67	6475	6549
12	LYMA02000066.1	94.67	136410	136484
12	LANN01000048.1	94.67	8531	8605
12	OUNA01000003.1	94.67	97254	97328
12	LYMB01000125.1	94.67	3812	3738
12	OOHR01000023.1	94.67	13254	13180
12	LS398547.1	94.67	606822	606896
12	LANY01000014.1	94.67	7316	7242
12	LANZ01000127.1	94.67	5891	5817
12	LS398552.1	94.67	1264762	1264836
12	LS398548.1	94.67	212609	212535
12	LANZ01000002.1	94.67	30913	30839
12	LS398550.1	95.89	1650513	1650441
12	OUNA01000004.1	94.67	37934	37860
12	LANO01000013.1	94.67	14696	14622
12	LAOA01000058.1	94.67	5558	5632
12	LS398550.1	94.67	1684153	1684227
12	LANZ01000075.1	94.67	9962	9888
12	LANZ01000147.1	96	3851	3777
12	LANZ01000089.1	94.67	8726	8800
12	OOHR01000007.1	94.67	78852	78926
12	AP008981.1	94.67	66294	66368
12	LS398548.1	94.67	222203	222129
12	LANZ01000004.1	94.67	42057	41983
12	LS398547.1	94.67	703454	703528
12	AP008981.1	94.67	41908	41982
12	LANZ01000020.1	95.89	7350	7278
12	LS398547.1	94.67	1597727	1597653
12	LYMB01000004.1	94.67	2146	2220
12	LS398552.1	94.67	70328	70254
12	LANN01000103.1	94.67	2810	2884
12	LS398552.1	94.67	870228	870154
12	LANO01000023.1	94.67	8826	8752
12	OOHR01000011.1	94.67	44925	44851
12	LS398550.1	94.67	1558397	1558323
12	LANM01000026.1	94.67	10786	10712
12	LANO01000008.1	94.67	24237	24163
12	LYMA02000010.1	94.67	4789	4715
12	LANN01000086.1	94.67	782	856
12	LANM01000013.1	94.67	26092	26166
12	AP008981.1	95.89	611038	610966
12	LANZ01000047.1	94.67	12118	12192
12	LS398551.1	94.67	947689	947615
12	LAOA01000105.1	94.67	4714	4640
12	OUNA01000001.1	94.67	213051	213125
12	OOHR01000012.1	94.67	196211	196137
12	LS398548.1	94.67	623470	623396
12	CP044031.1	95.89	188801	188873
12	LS398551.1	94.67	164192	164118
12	LAOA01000126.1	94.67	1569	1495
12	LS398552.1	94.67	1745699	1745773
12	AP008981.1	94.67	387459	387385
12	LS398550.1	94.67	849582	849656
12	LS398547.1	94.67	1029393	1029467
12	CP044031.1	94.67	1023807	1023733
12	LANZ01000073.1	94.67	5409	5335
12	LANZ01000288.1	94.67	1814	1740
12	LYMT01000234.1	94.67	7501	7575
12	LANN01000014.1	94.67	29041	29115
12	LYMA02000045.1	94.67	102193	102119
12	LAOM01000001.1	94.67	15044	15118
12	LS398550.1	94.67	1872588	1872514
12	LANZ01000026.1	94.67	4450	4524
12	LYMT01000403.1	94.67	80	6
12	LANY01000008.1	94.67	42891	42817
12	LANN01000017.1	94.67	13030	12956
12	AP008981.1	94.67	477844	477770
12	LANN01000008.1	94.67	25997	26071
12	LAOA01000005.1	94.67	32555	32481
12	OUNA01000001.1	94.67	50763	50689
12	LANN01000001.1	94.67	66124	66050
12	LS398548.1	94.67	213839	213765
12	LS398548.1	94.67	1066002	1065928
12	LANY01000031.1	94.67	4381	4307
12	LANM01000006.1	94.67	349	275
12	LANN01000113.1	94.67	434	508
12	OOHR01000020.1	94.67	61200	61126
12	LS398552.1	94.67	348439	348513
12	CP044031.1	94.67	1510291	1510217
12	LANM01000097.1	94.67	940	866
12	LANN01000004.1	94.67	15985	15911
12	LS398547.1	94.67	15362	15436
12	LANN01000073.1	94.67	4972	4898
12	CP044031.1	94.67	1589247	1589173
12	LS398548.1	94.67	629871	629945
12	LS398550.1	94.67	1026377	1026451
12	OUNA01000007.1	94.67	160164	160090
12	LANN01000094.1	94.67	2472	2546
12	OUNA01000005.1	94.67	592264	592190
12	LANM01000037.1	94.67	1862	1788
12	LAOA01000208.1	94.67	3502	3576
12	OUNA01000004.1	94.67	96076	96002
12	CP044031.1	94.67	47968	48042
12	LANO01000003.1	94.67	52971	52897
12	AP008981.1	94.67	51073	50999
12	LYMB01000180.1	94.67	1882	1956
12	LYMB01000145.1	94.67	5546	5620
12	LYMB01000007.1	94.67	258	184
12	LYMA02000024.1	94.67	18511	18437
12	LAOM01000001.1	94.67	12462	12388
12	LANZ01000096.1	94.67	4280	4206
12	CP044031.1	94.67	721658	721732
12	LYMA02000066.1	94.67	128046	128120
12	LS398547.1	96	384937	385011
12	LANY01000024.1	94.67	16011	15937
12	LS398552.1	94.67	1782167	1782093
12	LS398550.1	94.67	192896	192822
12	LANO01000017.1	94.67	33193	33267
12	CP044031.1	94.67	579531	579605
12	AP008981.1	94.67	226120	226046
12	LYMA02000076.1	94.67	17313	17239
12	LYMB01000317.1	94.67	972	898
12	LYMT01000115.1	94.67	80	6
12	LYMA02000045.1	94.67	98246	98320
12	LS398548.1	94.67	674661	674735
12	AP008981.1	94.67	141957	142031
12	LYMB01000301.1	94.67	1234	1308
12	LANZ01000011.1	94.67	1349	1423
12	LYMA02000013.1	94.67	19125	19051
12	LS398550.1	94.67	946151	946225
12	LANM01000037.1	94.67	632	558
12	LYMT01000315.1	94.67	80	6
12	LS398551.1	94.67	163869	163943
12	LANY01000005.1	94.67	27566	27492
12	LS398550.1	94.67	1438637	1438563
12	LANM01000066.1	94.67	276	350
12	LANM01000109.1	94.67	3402	3328
12	LS398550.1	94.67	239661	239735
12	LS398549.1	94.67	1303523	1303597
12	LANO01000020.1	94.67	11455	11529
12	LANY01000017.1	94.67	9000	8926
12	LS398552.1	94.67	138619	138545
12	OUNA01000008.1	94.67	83508	83582
12	LANZ01000021.1	94.67	16187	16261
12	LANY01000011.1	94.67	35907	35981
12	LANZ01000015.1	94.67	22518	22444
12	LANO01000003.1	94.67	37559	37633
12	LANN01000095.1	94.67	3130	3204
12	LS398552.1	95.89	1425866	1425794
12	LYMB01000006.1	94.67	769	695
12	LANZ01000006.1	94.67	15304	15378
12	CP044031.1	94.67	401496	401570
12	LAOM01000025.1	94.67	2286	2212
12	LYMA02000066.1	94.67	137640	137714
12	LS398552.1	94.67	942685	942759
12	LYMT01000209.1	94.67	80	6
12	LS398550.1	94.67	160796	160870
12	LANZ01000013.1	94.67	3476	3402
12	LANO01000002.1	94.67	6525	6599
12	LANO01000026.1	94.67	7200	7126
12	LS398551.1	94.67	707450	707376
12	LYMA02000045.1	94.67	2674	2600
12	LS398549.1	94.67	968214	968288
12	LAOA01000041.1	94.67	4913	4987
12	LANY01000024.1	94.67	16318	16244
12	LANO01000024.1	94.67	4214	4288
12	OOHR01000024.1	94.67	74477	74403
12	LAOA01000012.1	94.67	24450	24376
12	LANN01000026.1	95.89	16148	16220
12	LANM01000114.1	94.67	1332	1406
12	LS398547.1	94.67	500860	500934
12	OOHR01000010.1	94.67	9819	9745
12	OOHR01000024.1	93.33	37179	37253
12	LANZ01000006.1	94.67	38274	38200
12	LAOM01000056.1	94.67	194	268
12	LS398549.1	94.67	190529	190455
12	LANY01000017.1	93.33	15892	15966
12	LS398549.1	94.67	2189233	2189307
12	OUNA01000005.1	93.33	599156	599230
12	LANY01000021.1	93.33	2531	2605
12	LYMA02000036.1	93.33	39483	39557
12	LYMT01000208.1	94.67	75	1
12	LAOA01000126.1	93.33	142	68
12	LS398550.1	94.67	967030	967104
12	LANO01000020.1	94.67	19421	19495
12	LANO01000017.1	93.33	15809	15883
12	LANO01000005.1	93.33	20044	19970
12	LANZ01000029.1	93.33	8452	8378
12	OOHR01000007.1	93.33	74131	74057
12	LS398550.1	94.67	591986	592060
12	LYMB01000170.1	94.67	2464	2538
12	LANO01000009.1	93.33	32318	32392
12	LS398549.1	94.67	1142038	1142112
12	LAOM01000007.1	93.33	5062	4988
12	AP008981.1	94.67	87137	87211
12	LS398550.1	94.67	226728	226654
12	LANN01000015.1	94.67	20760	20834
12	AP008981.1	94.67	308802	308876
12	LS398552.1	94.67	644797	644871
12	LS398549.1	94.67	992182	992108
12	LS398550.1	94.67	1135398	1135324
12	LYMT01000110.1	94.67	231	157
12	LANY01000071.1	94.67	4882	4956
12	OOHR01000020.1	94.67	83731	83805
12	LANO01000052.1	94.67	2324	2398
12	LAOR01000015.1	93.33	9367	9441
12	LAOA01000022.1	93.33	8251	8325
12	LANN01000012.1	94.67	9445	9371
12	LS398549.1	94.67	1147935	1147861
12	LANO01000004.1	93.33	48082	48008
12	LANY01000024.1	93.33	22777	22851
12	LANZ01000309.1	94.67	1311	1237
12	OOHR01000007.1	93.33	80279	80353
12	LANZ01000025.1	93.33	4782	4856
12	AP008981.1	94.67	465348	465422
12	LANO01000018.1	94.67	1340	1266
12	OUNA01000006.1	93.33	38341	38415
12	OUNA01000001.1	93.33	203760	203834
12	LANO01000027.1	93.33	12460	12534
12	LANN01000011.1	93.33	30437	30363
12	LS398549.1	94.67	1292036	1292110
12	LAOA01000039.1	93.33	4152	4226
12	LANY01000011.1	93.33	26649	26723
12	LS398549.1	94.67	1291047	1291121
12	OUNA01000007.1	94.67	55284	55210
12	LANZ01000109.1	94.67	2021	1947
12	OUNA01000008.1	93.33	76742	76668
12	LAOA01000034.1	93.33	1979	1905
12	LANO01000023.1	93.33	17693	17619
12	LS398547.1	94.67	1311548	1311622
12	LS398550.1	94.67	93483	93409
12	LS398547.1	94.67	1245597	1245523
12	LANZ01000096.1	93.33	6766	6840
12	CP044031.1	94.67	560195	560269
12	OOHR01000024.1	93.33	35340	35266
12	LANO01000009.1	93.33	10414	10340
12	AP008981.1	94.67	307070	306996
12	OUNA01000001.1	93.33	228063	228137
12	LAOR01000146.1	93.33	4365	4439
12	LANO01000020.1	94.67	4250	4176
12	LS398549.1	94.67	1596715	1596641
12	LS398549.1	94.67	2215557	2215631
12	CP044031.1	94.67	239155	239081
12	LYMB01000334.1	94.67	546	620
12	LANY01000010.1	93.33	46208	46134
12	LANN01000068.1	94.67	3439	3365
12	LS398549.1	94.67	1288338	1288264
12	LAOA01000016.1	93.33	19906	19832
12	LANZ01000187.1	93.33	400	326
12	LANZ01000101.1	93.33	4692	4618
12	LANO01000006.1	94.67	26711	26637
12	LANY01000013.1	94.67	707	781
12	LS398549.1	94.67	136714	136640
12	LANN01000030.1	94.67	3803	3877
12	LANO01000002.1	94.67	107763	107837
12	LANY01000072.1	93.33	283	357
12	LANO01000002.1	94.67	33893	33967
12	LANO01000007.1	94.67	24303	24229
12	LYMA02000048.1	94.67	2218	2292
12	LANM01000026.1	94.67	11309	11383
12	LANM01000051.1	94.67	7859	7785
12	LANN01000019.1	94.67	22331	22405
12	LANO01000006.1	94.67	40673	40747
12	AP008981.1	94.67	639867	639793
12	LANN01000038.1	94.67	3351	3425
12	CP044031.1	94.67	1224927	1224853
12	LAOA01000161.1	94.67	1824	1898
12	LANM01000127.1	94.59	2194	2121
12	LS398552.1	94.67	1253492	1253566
12	LYMB01000058.1	94.67	228	302
12	LANZ01000004.1	94.67	30290	30216
12	LANZ01000012.1	94.67	27910	27984
12	LAOA01000019.1	94.67	12935	12861
12	LS398549.1	95.83	52823	52894
12	LANY01000026.1	94.67	14191	14117
12	LS398548.1	94.67	612837	612763
12	OUNA01000005.1	94.67	442963	442889
12	LANY01000023.1	94.67	1877	1803
12	LANN01000050.1	94.67	2803	2877
12	LANM01000125.1	94.67	2001	1927
12	OUNA01000005.1	94.67	15265	15339
12	LANZ01000236.1	94.67	4238	4312
12	LS398547.1	94.67	787895	787969
12	LANY01000010.1	94.67	46725	46651
12	LANM01000134.1	94.67	873	947
12	LYMB01000296.1	94.59	263	336
12	LS398548.1	94.67	549727	549653
12	LYMA02000049.1	94.67	4540	4614
12	LYMB01000379.1	94.67	564	638
12	LANY01000014.1	94.67	13606	13532
12	LYMB01000256.1	94.67	110	36
12	LS398549.1	94.67	1470968	1470894
12	LAOA01000096.1	94.67	1115	1189
12	LYMA02000093.1	94.67	5544	5470
12	AP008981.1	94.67	276301	276227
12	LS398548.1	94.67	553280	553206
12	LANY01000155.1	94.67	2563	2637
12	LANO01000002.1	94.67	38176	38102
12	LANZ01000055.1	94.67	4115	4189
12	LYMA02000093.1	94.67	7730	7804
12	LANN01000019.1	94.67	12279	12353
12	OOHR01000016.1	94.67	73625	73699
12	OUNA01000004.1	94.67	140882	140956
12	LYMA02000092.1	94.67	1984	2058
12	CP044031.1	94.67	36849	36923
12	LS398548.1	94.67	1885281	1885207
12	LANO01000021.1	94.67	19084	19010
12	LAOA01000098.1	94.67	1449	1375
12	LYMB01000258.1	94.67	116	190
12	OUNA01000004.1	94.67	102366	102292
12	LANM01000068.1	94.67	796	870
12	LS398548.1	94.67	615023	615097
12	OUNA01000001.1	94.67	227546	227620
12	LYMT01000004.1	95.83	72	1
12	LS398549.1	94.59	1020233	1020306
12	LS398549.1	94.67	885522	885596
12	LAOA01000036.1	94.67	5590	5516
12	LS398547.1	94.67	194349	194423
12	LAOA01000214.1	94.67	2995	2921
12	OOHR01000007.1	94.67	71608	71534
12	OUNA01000007.1	94.67	158924	158850
12	LANZ01000011.1	94.67	9955	9881
12	LAOA01000037.1	94.67	10639	10713
12	OOHR01000012.1	94.67	256672	256746
12	LS398547.1	94.67	827723	827797
12	LS398552.1	94.67	357056	356982
12	OOHR01000024.1	94.67	23444	23370
12	LS398551.1	94.67	914509	914583
12	LS398552.1	94.67	1608282	1608208
12	LS398550.1	94.67	799973	799899
12	LANY01000028.1	94.67	1236	1310
12	LYMA02000024.1	94.67	24389	24315
12	LANZ01000052.1	94.67	4663	4737
12	LYMB01000225.1	94.67	1571	1645
12	LS398552.1	94.67	499783	499709
12	LS398550.1	94.67	252235	252309
12	LAOM01000017.1	94.67	1190	1264
12	LAOR01000048.1	94.59	7530	7457
12	OUNA01000008.1	94.59	17668	17741
12	LANY01000010.1	94.59	6311	6238
12	LANM01000063.1	94.67	131	205
12	LANZ01000144.1	94.67	5029	5103
12	LS398548.1	94.67	623993	624067
12	LANM01000026.1	94.67	2339	2413
12	LANY01000025.1	94.67	7352	7426
12	LAOM01000012.1	94.67	9952	9878
12	OOHR01000007.1	93.33	103312	103386
[truncated: 1,979 more rows]

## Sheet: Patient 7-blood
Table S7.2: The positions and identities of all detected reads of Orientia tsutsugamushi by blood mNGS in Patient 7.
Reads number	Reference	Identity	Start	End
1	LANO01000076.1	100	6117	6043
1	LS398551.1	100	297640	297714
1	LS398548.1	100	1951481	1951407
1	OOHR01000022.1	100	33475	33401
1	LS398549.1	100	1106521	1106595
1	LANY01000060.1	98.67	3254	3180
1	LANN01000043.1	98.67	2244	2318
1	LS398550.1	98.67	1722618	1722544
1	OOHR01000004.1	98.67	54524	54598
1	LAOA01000071.1	98.67	4854	4780
1	LS398551.1	98.67	1913894	1913968
1	LS398550.1	98.67	2064860	2064934
1	LYMT01000416.1	98.67	413	487
1	LAOM01000027.1	98.67	7044	7118
1	LS398552.1	98.67	648833	648759
1	LAOA01000165.1	97.33	4727	4801
2	LANN01000012.1	100	21754	21828
2	CP044031.1	100	808330	808404
2	LS398550.1	100	579677	579603
2	LAOR01000053.1	100	1410	1336
2	LYMT01000232.1	100	7343	7417
2	LANZ01000014.1	100	7760	7686
2	LYMB01000280.1	100	6073	5999
2	LS398547.1	100	370964	370890
2	LS398552.1	98.67	1967420	1967494
3	LS398547.1	100	1869418	1869344
3	LANZ01000113.1	100	4055	3981
3	LS398550.1	100	53127	53201
3	LANZ01000217.1	100	4362	4288
3	LS398547.1	100	655267	655341
3	CP044031.1	98.67	1651340	1651414
3	LAOR01000033.1	98.67	9884	9810
3	CP044031.1	98.67	519579	519653
3	OOHR01000019.1	98.67	43896	43822
3	CP044031.1	98.67	102895	102969
3	CP044031.1	98.67	872705	872631
3	LS398552.1	98.67	2006217	2006143
3	LAOR01000141.1	98.67	3664	3590
3	LS398552.1	98.67	1310621	1310695
3	LANZ01000009.1	98.67	32708	32634
3	LS398552.1	98.67	929973	930047
3	LANZ01000201.1	98.67	456	382
3	LS398551.1	98.67	1705485	1705559
3	LANZ01000130.1	98.67	4196	4270
3	LANZ01000092.1	98.67	7864	7938
3	LYMA02000096.1	97.33	1290	1216
3	LAOR01000138.1	97.33	4677	4603
3	LS398548.1	97.33	918524	918598
3	LANZ01000322.1	97.33	1821	1895
3	LANZ01000006.1	97.33	1420	1494
3	LS398548.1	97.33	174492	174418
3	LS398552.1	97.33	1857401	1857327
3	AP008981.1	97.33	352049	352123
3	LANZ01000152.1	97.33	80	154
3	LS398552.1	97.33	1731814	1731888
3	LS398548.1	97.33	75092	75018
3	LS398548.1	97.33	1470684	1470758
3	LS398552.1	97.33	560505	560431
3	LANY01000027.1	97.33	18321	18395
3	OUNA01000005.1	97.33	340969	341043
3	LS398548.1	97.33	1353683	1353757
3	LS398552.1	97.33	588411	588337
3	LS398548.1	97.33	2434792	2434866
3	LYMA02000101.1	97.33	9379	9453
3	LS398547.1	97.33	904614	904540
3	LYMA02000074.1	97.33	56983	56909
4	LYMA02000099.1	100	6494	6568
4	LS398551.1	100	135336	135262
4	LS398552.1	100	408849	408775
4	LS398552.1	100	529023	529097
4	LS398550.1	100	52848	52922
4	LANZ01000217.1	100	4641	4567
4	OUNA01000004.1	100	276657	276731
4	LS398548.1	100	1353404	1353478
4	LS398548.1	100	503429	503503
4	OUNA01000007.1	100	185894	185968
4	LAOR01000141.1	100	3943	3869
4	LS398551.1	100	1091411	1091337
4	CP044031.1	100	1755139	1755213
4	LANY01000132.1	100	788	714
4	LYMA02000007.1	100	8052	8126
4	LANZ01000079.1	100	9719	9645
4	LS398548.1	100	732812	732886
4	OUNA01000002.1	100	12739	12813
4	LS398548.1	100	2434513	2434587
4	LS398548.1	100	1806971	1807045
4	LANZ01000266.1	100	1525	1599
4	LS398548.1	100	2205626	2205552
4	LS398552.1	100	229328	229402
4	LS398548.1	100	650184	650110
4	CP044031.1	100	1961787	1961713
4	LS398552.1	100	1205449	1205375
4	LANZ01000033.1	100	1806	1732
4	LANY01000098.1	100	6906	6832
4	CP044031.1	100	846809	846735
4	LYMA02000063.1	100	439	365
4	LAOA01000065.1	100	5292	5218
4	LS398548.1	100	1950572	1950646
4	OUNA01000004.1	100	206502	206428
4	LS398548.1	100	75371	75297
4	LYMA02000101.1	100	9100	9174
4	LANZ01000113.1	100	4334	4260
4	LANY01000104.1	100	4373	4447
4	LYMA02000015.1	100	3146	3072
4	LAOA01000207.1	100	3226	3152
4	LS398549.1	100	2121621	2121547
4	CP044031.1	100	1186034	1185960
4	LYMA02000050.1	100	141231	141157
4	OUNA01000005.1	100	489398	489472
4	LS398549.1	100	1988327	1988253
4	OUNA01000004.1	100	167675	167601
4	LANZ01000154.1	100	6085	6159
4	LAOA01000080.1	100	3956	4030
4	LS398549.1	100	355994	355920
4	LS398549.1	100	1274550	1274624
4	LAOA01000083.1	100	7741	7815
4	OUNA01000005.1	100	340690	340764
4	OUNA01000006.1	100	1663	1737
4	LS398548.1	100	174771	174697
4	LANY01000027.1	100	18042	18116
4	OOHR01000019.1	100	44175	44101
4	LANY01000053.1	100	3939	4013
4	LAOA01000071.1	100	6971	6897
4	LAOM01000027.1	100	7953	7879
4	CP044031.1	100	1124112	1124186
4	LYMA02000096.1	100	1569	1495
4	LS398548.1	100	918245	918319
4	LAOA01000080.1	100	2638	2564
4	LANY01000067.1	100	575	501
4	LS398548.1	100	1470405	1470479
4	LAOR01000051.1	100	7313	7387
4	LANY01000060.1	100	2346	2420
4	LANY01000083.1	100	3867	3941
4	LYMA02000074.1	100	57262	57188
4	OOHR01000017.1	100	25522	25448
4	LAOA01000071.1	100	3946	4020
4	LS398549.1	100	420411	420485
4	LAOA01000157.1	100	4672	4746
4	LS398548.1	100	429552	429478
4	LAOM01000079.1	100	3492	3418
4	LAOA01000015.1	100	26980	27054
4	LS398549.1	100	114981	114907
4	LS398547.1	100	1869697	1869623
4	LAOA01000184.1	100	4024	4098
4	LAOR01000161.1	100	1178	1104
4	LS398552.1	100	647924	647998
4	LS398548.1	100	1235379	1235453
4	LAOA01000086.1	100	3325	3399
4	LAOA01000081.1	100	1118	1044
4	CP044031.1	100	331823	331897
4	LS398547.1	100	654988	655062
4	CP044031.1	100	1275036	1274962
4	LS398548.1	100	1505175	1505101
4	OUNA01000006.1	100	79904	79978
4	LAOR01000078.1	100	4971	5045
4	LANZ01000043.1	98.67	8568	8494
4	LS398551.1	98.67	1914803	1914729
4	LS398551.1	98.67	1705206	1705280
4	OUNA01000004.1	98.67	116120	116046
4	LS398549.1	98.67	459656	459730
4	LANZ01000044.1	98.67	13206	13280
4	LS398552.1	98.67	929694	929768
4	OUNA01000005.1	98.67	207331	207405
4	LS398552.1	98.67	1352899	1352825
4	LANY01000101.1	98.67	286	212
4	LYMA02000011.1	98.67	11126	11052
4	OOHR01000018.1	98.67	65305	65231
4	LS398548.1	98.67	967069	966995
4	LS398552.1	98.67	255845	255771
4	OOHR01000012.1	98.67	276566	276492
4	LANM01000092.1	98.67	4069	4143
4	LS398550.1	98.67	2194711	2194785
4	OOHR01000004.1	98.67	55433	55359
4	CP044031.1	98.67	1845055	1844981
4	LS398548.1	98.67	2333564	2333638
4	LANZ01000198.1	98.67	5103	5029
4	LS398550.1	98.67	1592570	1592496
4	LS398547.1	98.67	734900	734826
4	LANZ01000232.1	98.67	1779	1705
4	LS398548.1	98.67	1891843	1891769
4	LS398547.1	98.67	1631083	1631157
4	LAOA01000048.1	98.67	5570	5644
4	OOHR01000022.1	98.67	32566	32640
4	LYMA02000052.1	98.67	2982	2908
4	LS398548.1	98.67	1629696	1629770
4	LAOR01000178.1	98.67	3265	3191
4	LANY01000107.1	98.67	6180	6254
4	OUNA01000007.1	98.67	104637	104711
4	LANY01000014.1	98.67	27360	27286
4	LANO01000043.1	98.67	12693	12767
4	LANZ01000161.1	98.67	778	704
4	LANZ01000009.1	98.67	32987	32913
4	LANZ01000092.1	98.67	7585	7659
4	LS398547.1	98.67	56178	56104
4	LANM01000081.1	98.67	1282	1208
4	LAOR01000033.1	98.67	10163	10089
4	LS398550.1	98.67	725801	725727
4	LAOA01000097.1	98.67	254	180
4	LYMA02000085.1	98.67	5457	5383
4	LS398549.1	98.67	1446988	1446914
4	LANN01000010.1	98.67	708	634
4	OOHR01000012.1	98.67	161542	161468
4	LANZ01000201.1	98.67	735	661
4	OUNA01000001.1	98.67	118558	118484
4	LS398552.1	98.67	1731535	1731609
4	LS398547.1	98.67	873428	873354
4	LS398550.1	98.67	132543	132469
4	LS398548.1	98.67	1788806	1788880
4	OOHR01000002.1	98.67	94167	94241
4	LS398547.1	98.67	1435001	1434927
4	LANZ01000235.1	98.67	3536	3610
4	LS398552.1	98.67	588690	588616
4	LS398552.1	98.67	1310342	1310416
4	LS398552.1	98.67	1544327	1544401
4	LAOA01000082.1	98.67	7691	7617
4	LANO01000056.1	98.67	3062	3136
4	LS398552.1	98.67	1857680	1857606
4	LYMA02000023.1	98.67	5892	5966
4	LAOA01000158.1	98.67	5121	5195
4	LANN01000043.1	98.67	3153	3079
4	OUNA01000005.1	98.67	243304	243378
4	LANZ01000130.1	98.67	3917	3991
4	LANY01000073.1	98.67	3808	3734
4	LYMB01000149.1	98.67	114	40
4	OUNA01000005.1	98.67	149686	149612
4	LS398550.1	98.67	2065769	2065695
4	LS398552.1	98.67	1136852	1136926
4	LANY01000120.1	98.67	4823	4897
4	LS398550.1	98.67	339977	340051
4	LANY01000069.1	98.67	7285	7359
4	LANN01000029.1	98.67	17065	16991
4	LANZ01000006.1	98.67	1141	1215
4	LS398552.1	98.67	2006496	2006422
4	LS398550.1	98.67	984407	984333
4	LS398551.1	98.67	750279	750205
4	LS398552.1	98.67	184546	184620
4	LAOA01000160.1	98.67	3269	3195
4	LS398550.1	98.67	1325110	1325036
4	LAOA01000134.1	98.67	2821	2747
4	LS398547.1	98.67	1078509	1078435
4	LS398550.1	98.67	542486	542560
4	LS398550.1	98.67	1927981	1928055
4	LAOA01000134.1	98.67	3857	3931
4	LS398548.1	98.67	1578643	1578569
4	LS398550.1	98.67	1532219	1532145
4	LS398550.1	98.67	370060	369986
4	LYMA02000100.1	98.67	9215	9289
4	LS398552.1	98.67	1071281	1071355
5	LS398547.1	100	1077185	1077259
5	LAOA01000225.1	100	356	282
5	LANY01000053.1	100	5262	5188
5	LANZ01000266.1	100	2849	2775
5	LS398547.1	100	872106	872180
5	OUNA01000004.1	100	166352	166426
5	LS398550.1	100	2278615	2278541
5	LANZ01000217.1	100	3319	3393
5	LANZ01000200.1	100	5735	5809
5	OOHR01000004.1	100	54111	54185
5	OOHR01000025.1	100	13143	13069
5	LS398547.1	100	733576	733650
5	CP044031.1	100	15907	15981
5	LS398550.1	100	724477	724551
5	OOHR01000022.1	100	33888	33814
5	LS398552.1	100	530347	530273
5	LS398550.1	100	1067226	1067152
5	OOHR01000012.1	100	275243	275317
5	LS398550.1	100	1591246	1591320
5	LANY01000060.1	100	3667	3593
5	LS398550.1	100	273335	273409
5	CP044031.1	100	416383	416309
5	LS398550.1	100	1086214	1086288
5	LS398550.1	100	131221	131295
5	LANY01000038.1	100	10711	10637
5	LS398550.1	100	1936783	1936857
5	OOHR01000002.1	100	95490	95416
5	LS398550.1	100	14024	14098
5	LS398551.1	100	134014	134088
5	LS398550.1	100	1530896	1530970
5	LS398550.1	100	778293	778219
5	CP044031.1	100	836790	836716
5	LAOM01000011.1	100	3181	3107
5	LANY01000116.1	100	2207	2281
5	LS398549.1	100	2120299	2120373
5	OOHR01000008.1	100	10145	10219
5	LS398549.1	100	1987003	1987077
5	LS398552.1	100	1232488	1232562
5	OUNA01000001.1	100	695	621
5	LANZ01000155.1	100	5096	5170
5	LS398550.1	100	1323786	1323860
5	LANY01000139.1	100	1082	1008
5	LS398547.1	100	656310	656236
5	LS398550.1	100	983083	983157
5	OUNA01000002.1	100	14062	13988
5	LS398550.1	100	1371782	1371708
5	LS398552.1	100	1204125	1204199
5	LANY01000116.1	100	4316	4242
5	OOHR01000001.1	100	13176	13250
5	LAOM01000027.1	100	6632	6706
5	LS398550.1	100	939335	939261
5	AP008981.1	98.67	428547	428473
5	LANZ01000009.1	98.67	31665	31739
5	LS398548.1	98.67	504752	504678
5	LS398548.1	98.67	173448	173522
5	LS398549.1	98.67	460979	460905
5	LAOA01000071.1	98.67	5266	5192
5	AP008981.1	98.67	353094	353020
5	LAOA01000009.1	98.67	1447	1521
5	LS398551.1	98.67	2378932	2378858
5	LAOA01000165.1	98.67	4316	4390
5	LYMB01000435.1	98.67	91	165
5	LS398548.1	98.67	1354727	1354653
5	OOHR01000017.1	98.67	24200	24274
5	LS398548.1	98.67	648860	648934
5	LANY01000027.1	98.67	19366	19292
5	LS398552.1	98.67	2005172	2005246
5	LANY01000111.1	98.67	513	439
5	CP044031.1	98.67	1895111	1895185
5	LYMA02000050.1	98.67	139907	139981
5	OUNA01000005.1	98.67	208655	208581
5	LAOA01000050.1	98.67	403	477
5	LAOR01000078.1	98.67	6292	6218
5	CP044031.1	98.67	332826	332752
5	LS398548.1	98.67	1138903	1138829
5	LANN01000029.1	98.67	15741	15815
5	LANY01000140.1	98.67	1022	948
5	LS398550.1	98.67	2064447	2064521
5	CP044031.1	98.67	1816673	1816747
5	LS398550.1	98.67	54170	54096
5	LAOA01000080.1	98.67	1319	1393
5	LANY01000074.1	98.67	5761	5687
5	LAOA01000080.1	98.67	5276	5202
5	LYMA02000099.1	98.67	7817	7743
5	LS398549.1	98.67	901185	901259
5	OUNA01000007.1	98.67	187216	187142
5	LANZ01000092.1	98.67	8909	8835
5	LAOA01000160.1	98.67	1947	2021
5	LS398548.1	98.67	919568	919494
5	LS398550.1	98.67	1179279	1179205
5	LAOR01000107.1	98.67	1273	1199
5	LYMA02000096.1	98.67	246	320
5	AP008981.1	98.67	1300279	1300353
5	LS398548.1	98.67	1890520	1890594
5	LS398548.1	98.67	1503852	1503926
5	OUNA01000005.1	98.67	148364	148438
5	LANY01000032.1	98.67	11469	11395
5	LANN01000043.1	98.67	1831	1905
5	LANM01000090.1	98.67	361	287
5	LAOA01000071.1	98.67	5652	5726
5	LYMB01000352.1	98.67	81	7
5	LAOA01000009.1	98.67	3700	3626
5	LANM01000104.1	98.67	865	791
5	OOHR01000024.1	98.67	2144	2218
5	LANY01000038.1	98.67	9542	9616
5	LANZ01000130.1	98.67	5241	5167
5	OUNA01000001.1	98.67	117236	117310
5	LS398548.1	98.67	1951894	1951820
5	LS398550.1	98.67	1401576	1401650
5	LAOR01000031.1	98.67	943	869
5	LS398548.1	98.67	684734	684660
5	LANZ01000087.1	98.67	2571	2645
5	LS398550.1	98.67	1407254	1407180
5	LANZ01000249.1	98.67	190	116
5	OUNA01000004.1	98.67	205179	205253
5	LANY01000104.1	98.67	5695	5621
5	LS398550.1	98.67	2196035	2195961
5	LS398547.1	98.67	486400	486326
5	AP008981.1	98.67	60469	60395
5	LS398551.1	98.67	1913481	1913555
5	LANZ01000006.1	98.67	2463	2389
5	CP044031.1	98.67	1397066	1396992
5	AP008981.1	98.67	510590	510664
5	LAOR01000104.1	98.67	6125	6051
5	LANY01000163.1	98.67	2528	2454
5	LS398552.1	98.67	1311666	1311592
5	LS398552.1	98.67	1351575	1351649
5	LANZ01000218.1	98.67	184	110
5	OUNA01000005.1	98.67	342014	341940
5	AP008981.1	98.67	1640558	1640632
5	CP044031.1	98.67	1125436	1125362
5	LAOA01000136.1	98.67	4152	4078
5	LYMA02000012.1	98.67	4763	4837
5	LS398548.1	98.67	1415360	1415286
5	LYMA02000025.1	98.67	22629	22555
5	LYMA02000040.1	98.67	30295	30369
5	AP008981.1	98.67	1400733	1400659
5	OUNA01000005.1	98.67	490720	490646
5	OOHR01000007.1	98.67	85011	85085
5	CP044031.1	98.67	626922	626996
5	LANY01000120.1	98.67	6145	6071
5	LYMA02000015.1	98.67	1821	1895
5	OUNA01000005.1	98.67	117	43
5	LAOR01000141.1	98.67	2620	2694
5	LANY01000064.1	98.67	538	464
5	LS398548.1	98.67	1236703	1236629
5	LS398548.1	98.67	1310998	1311072
5	AP008981.1	98.67	1588433	1588359
5	OOHR01000019.1	98.67	42853	42927
5	AP008981.1	98.67	193599	193673
5	LS398550.1	98.67	1723031	1722957
5	LS398547.1	98.67	1789166	1789092
5	LAOA01000160.1	98.67	1600	1526
5	LANY01000176.1	98.67	2969	3043
5	LANY01000098.1	98.67	5583	5657
5	CP044031.1	98.67	1960463	1960537
5	LS398548.1	98.67	734136	734062
5	LAOA01000210.1	98.67	1742	1816
5	LAOA01000065.1	98.67	3971	4045
5	LYMA02000076.1	98.67	7240	7314
5	LS398552.1	98.67	931018	930944
5	LYMA02000016.1	98.67	951	1025
6	LYMB01000298.1	100	26823	26749
6	LANO01000011.1	98.67	17310	17384
6	LANY01000002.1	98.67	37528	37454
6	AM494475.1	98.67	187587	187661
6	LS398552.1	98.67	1919197	1919123
6	LYMT01000240.1	98.67	4085	4159
6	OUNA01000004.1	98.67	51896	51970
6	LANZ01000141.1	98.67	7017	6943
6	LS398549.1	98.67	216799	216873
6	LS398551.1	98.67	1125204	1125278
6	OOHR01000012.1	98.67	206439	206513
6	LS398547.1	98.67	416270	416344
7	AM494475.1	100	2110900	2110974
7	LANN01000003.1	100	14009	14083
7	LAOR01000220.1	100	2742	2668
7	LYMT01000214.1	100	12367	12441
7	LANY01000009.1	100	42511	42437
7	OUNA01000005.1	100	52658	52732
7	LYMB01000261.1	100	12339	12265
7	LYMA02000074.1	100	37935	37861
7	LS398550.1	100	2303490	2303564
7	CP044031.1	100	929980	930054
7	LS398548.1	100	2453839	2453913
7	LANM01000002.1	100	13465	13539
7	LS398551.1	100	2449249	2449322
7	LANO01000001.1	100	42417	42490
7	LAOA01000004.1	98.67	18129	18055
7	LS398549.1	98.67	1723508	1723434
7	OOHR01000020.1	98.67	95843	95917
8	LANO01000011.1	100	35906	35980
8	LS398547.1	100	434909	434983
8	LAOA01000002.1	100	19034	18960
8	LS398551.1	100	1143802	1143876
8	CP044031.1	100	1504531	1504605
8	CP044031.1	100	742076	742002
8	LANY01000001.1	100	55137	55063
8	OUNA01000006.1	100	148638	148564
8	LS398551.1	100	2140351	2140277
8	LANY01000002.1	98.67	18875	18801
8	LYMB01000204.1	98.67	29695	29769
8	OUNA01000004.1	98.67	70549	70623
8	OOHR01000021.1	98.67	47478	47404
8	LAOR01000192.1	100	366	439
8	LYMT01000161.1	98.65	28819	28892
9	LAOA01000187.1	100	3760	3686
9	LS398550.1	100	16049	16123
9	LS398551.1	100	2223682	2223608
9	LAOA01000211.1	100	208	282
9	LS398550.1	100	1088239	1088313
9	LS398551.1	100	1439205	1439279
9	LS398549.1	100	1989029	1989103
9	CP044031.1	100	101914	101840
9	LS398548.1	100	917543	917469
9	CP044031.1	100	1395040	1394966
9	OUNA01000004.1	100	275955	275881
9	LS398547.1	100	905595	905669
9	LAOA01000160.1	100	3971	4045
9	LS398549.1	100	458954	458880
9	LANY01000075.1	100	3228	3302
9	LS398551.1	100	1585051	1584977
9	LS398551.1	100	373317	373243
9	LS398549.1	100	1389479	1389553
9	OUNA01000001.1	100	119260	119334
9	LS398548.1	100	1628994	1628920
9	AP008981.1	100	1517971	1517897
9	LAOA01000138.1	100	5285	5211
9	LANN01000081.1	100	3255	3181
9	LYMA02000096.1	100	2271	2345
9	LANY01000120.1	100	4121	4047
9	LS398551.1	100	823826	823752
9	OOHR01000018.1	100	66007	66081
9	OUNA01000005.1	100	363336	363410
9	LANO01000001.1	100	111855	111781
9	LS398549.1	100	35182	35256
9	LANO01000006.1	100	10606	10532
9	LS398547.1	100	1283540	1283466
9	LS398551.1	100	2376908	2376834
9	AP008981.1	100	425278	425204
9	LANZ01000235.1	100	2836	2762
9	LANZ01000300.1	100	1312	1386
9	LYMA02000011.1	100	11828	11902
9	LANN01000002.1	100	41988	41914
9	AP008981.1	100	903869	903795
9	LS398552.1	100	589392	589466
9	AP008981.1	100	1173597	1173523
9	LANM01000081.1	100	1984	2058
9	LS398550.1	100	1403983	1403909
9	LS398550.1	100	2066471	2066545
9	AP008981.1	100	196007	195933
9	LANZ01000214.1	100	3526	3452
9	LS398547.1	100	217811	217885
9	LS398551.1	100	53686	53612
9	LS398552.1	100	561486	561560
9	LS398550.1	100	776267	776193
9	LAOA01000184.1	100	3322	3248
9	LANO01000025.1	100	15123	15049
9	CP044031.1	100	1897137	1897211
9	LANO01000009.1	100	43419	43493
9	LYMT01000030.1	100	212	138
9	CP044031.1	100	518598	518524
9	LS398548.1	98.67	430254	430328
9	OUNA01000004.1	98.67	207204	207278
9	LANY01000060.1	98.67	1644	1570
9	LS398549.1	98.67	1108132	1108206
9	LYMA02000007.1	98.67	7350	7276
10	LYMA02000037.1	100	16575	16501
10	AM494475.1	100	646155	646229
10	LS398548.1	100	1761295	1761369
10	LS398550.1	100	1768564	1768490
10	AP008981.1	100	639321	639247
10	LANO01000005.1	100	19498	19424
10	LS398551.1	100	1045176	1045102
10	LANM01000042.1	100	9386	9312
10	CP044031.1	100	1939726	1939800
10	AM494475.1	98.67	105200	105126
10	LANZ01000009.1	98.67	12982	12908
10	AM494475.1	98.67	645188	645114
10	LS398552.1	98.67	1330350	1330424
10	AM494475.1	98.67	513175	513101
10	AM494475.1	98.67	124758	124832
10	AM494475.1	98.67	17846	17920
10	AM494475.1	98.67	784937	785011
10	AM494475.1	98.67	98334	98260
10	AM494475.1	98.67	497773	497699
10	AM494475.1	98.67	713763	713689
10	AM494475.1	98.67	303949	304023
10	AM494475.1	98.67	951158	951084
10	AM494475.1	98.67	738865	738939
10	AM494475.1	98.67	747209	747135
10	AM494475.1	98.67	597703	597777
10	AM494475.1	98.67	52862	52788
10	AM494475.1	98.67	1171295	1171221
10	AM494475.1	98.67	1000965	1001039
10	LS398551.1	98.67	1988104	1988030
10	AM494475.1	98.67	773580	773506
10	AM494475.1	98.67	282907	282833
10	AM494475.1	98.67	1035367	1035293
10	AM494475.1	98.67	944795	944869
10	AM494475.1	98.67	851650	851724
10	AM494475.1	98.67	532611	532685
10	AM494475.1	98.67	1204671	1204597
10	AM494475.1	98.67	890355	890429
10	AM494475.1	98.67	60482	60556
10	AM494475.1	98.67	511799	511873
10	AM494475.1	98.67	438823	438897
10	AM494475.1	98.67	753866	753940
10	AM494475.1	98.67	319278	319204
10	LANO01000007.1	98.67	23757	23683
10	AM494475.1	98.67	829133	829059
11	CP044031.1	100	1069811	1069737
11	LAOR01000022.1	98.67	1948	2022
12	LS398552.1	100	1862112	1862038
12	LANY01000067.1	100	5010	4936
12	LS398551.1	100	139733	139659
12	OUNA01000004.1	100	172108	172034
12	LANZ01000122.1	100	7490	7564
12	LS398547.1	100	1279810	1279884
12	LS398551.1	100	325452	325378
12	LANO01000064.1	100	6857	6783
12	LS398548.1	98.67	1894483	1894409
12	LS398551.1	98.67	1700779	1700853
12	LS398552.1	98.67	85148	85222
12	LYMA02000007.1	98.67	3644	3718
12	LANY01000125.1	98.67	3985	3911
12	OOHR01000007.1	98.67	140000	139926
12	LS398547.1	98.67	737799	737725
12	LS398551.1	98.67	1239770	1239696
12	LANO01000043.1	98.67	8292	8366
12	OOHR01000018.1	98.67	69746	69672
12	LS398548.1	98.67	2208266	2208192
12	LS398552.1	98.67	1626270	1626344
12	LS398547.1	98.67	1100172	1100098
12	LS398548.1	98.67	2367500	2367426
12	OUNA01000005.1	98.67	154135	154061
12	LS398549.1	98.67	1020136	1020210
12	LANO01000051.1	98.67	15534	15608
12	LS398550.1	98.67	1717297	1717371
12	LS398552.1	98.67	565211	565137
12	LS398551.1	98.67	2219940	2220014
12	LANZ01000251.1	98.67	2743	2669
12	LYMA02000096.1	98.67	6002	5928
12	LAOA01000130.1	98.67	1859	1785
12	LANZ01000268.1	98.67	3886	3960
12	LS398548.1	98.67	2431872	2431946
12	LANZ01000277.1	98.67	2201	2275
12	LS398552.1	98.67	593100	593026
12	LS398548.1	98.67	433960	433886
12	LANZ01000087.1	98.67	6395	6321
12	LS398548.1	98.67	913812	913886
12	LS398548.1	98.67	1350764	1350838
12	LS398547.1	98.67	1785342	1785416
12	OOHR01000002.1	98.67	5703	5629
12	LANZ01000253.1	98.67	1694	1768
12	LANZ01000263.1	98.67	475	401
12	LAOA01000182.1	98.67	1702	1776
12	CP044031.1	98.67	1039051	1039125
12	LANO01000071.1	98.67	9139	9213
12	LS398549.1	98.67	415999	416073
12	LYMA02000047.1	98.67	3643	3717
12	LS398548.1	98.67	1804331	1804405
12	LS398548.1	98.67	1947932	1948006
12	LS398551.1	98.67	754714	754640
13	LS398551.1	100	1432037	1432111
13	LS398550.1	100	1331448	1331522
13	CP044031.1	100	1968066	1968140
13	LANN01000043.1	100	9489	9563
13	LYMT01000125.1	100	223	149
13	LAOA01000088.1	100	3849	3775
13	LS398547.1	100	1550122	1550196
13	AM494475.1	100	1820504	1820578
13	LANY01000004.1	100	77156	77082
13	LANO01000006.1	100	17773	17699
13	LANZ01000081.1	100	5439	5365
13	LS398548.1	100	1319609	1319683
13	LYMB01000146.1	100	843	769
13	AP008981.1	100	721607	721533
13	LYMA02000025.1	100	14018	13944
13	LANM01000142.1	100	1441	1367
13	OUNA01000003.1	100	72380	72306
13	LANM01000054.1	100	323	249
13	LANZ01000031.1	98.67	15222	15148
13	LS398552.1	98.67	1211730	1211804
14	OOHR01000007.1	100	104960	105034
14	LYMB01000144.1	100	5744	5670
14	CP044031.1	100	9974	9900
14	LS398552.1	100	1215230	1215304
14	LAOA01000006.1	100	13971	14045
14	LANZ01000031.1	100	11722	11648
15	LAOR01000178.1	100	3552	3626
15	LAOA01000097.1	100	541	615
15	LS398551.1	100	1915090	1915164
15	LS398547.1	100	873715	873789
15	LS398551.1	100	1704919	1704845
15	LANZ01000219.1	100	410	484
15	OOHR01000012.1	100	161829	161903
15	LS398551.1	100	135623	135697
15	LS398548.1	100	2333277	2333203
15	CP044031.1	100	1845342	1845416
15	LS398549.1	100	902796	902870
15	LANY01000101.1	100	573	647
15	LAOA01000207.1	100	3513	3587
15	LYMB01000149.1	100	401	475
15	LYMA02000052.1	100	3269	3343
15	LYMA02000050.1	100	141518	141592
15	LAOA01000065.1	100	5579	5653
15	LS398550.1	100	542199	542125
15	LAOA01000158.1	100	4834	4760
15	LANM01000092.1	100	3782	3708
15	LYMA02000099.1	100	6207	6133
15	LANM01000081.1	100	1569	1643
15	OUNA01000007.1	100	104350	104276
15	LS398552.1	100	1353186	1353260
15	LS398550.1	100	1532506	1532580
15	LANO01000043.1	100	12406	12332
15	CP044031.1	100	1186321	1186395
15	LS398547.1	100	735187	735261
15	CP044031.1	100	1123825	1123751
15	LYMA02000011.1	100	11413	11487
15	LANZ01000232.1	100	2066	2140
15	LS398552.1	100	647637	647563
15	LYMA02000100.1	100	8928	8854
15	LANY01000069.1	100	6998	6924
15	LANO01000056.1	100	2775	2701
15	OOHR01000018.1	100	65592	65666
15	LAOA01000083.1	100	7454	7380
15	LANZ01000044.1	100	12919	12845
15	LAOM01000027.1	100	8240	8314
15	LAOR01000161.1	100	1465	1539
15	CP044031.1	100	1754852	1754778
15	LS398548.1	100	1505462	1505536
15	LAOA01000047.1	100	10512	10438
15	LS398548.1	100	732525	732451
15	LS398552.1	100	229041	228967
15	LS398549.1	100	2121908	2121982
15	LS398548.1	100	1629409	1629335
15	OOHR01000007.1	100	135868	135942
15	LS398548.1	100	1578930	1579004
15	LAOA01000071.1	100	7258	7332
15	OOHR01000022.1	100	32279	32205
15	LAOA01000079.1	100	7593	7519
15	LAOA01000071.1	100	3659	3585
15	OOHR01000002.1	100	93880	93806
15	LAOA01000080.1	100	3669	3595
15	LAOA01000157.1	98.67	4385	4311
15	LS398549.1	98.67	1107717	1107791
15	LS398550.1	98.67	132830	132904
15	LANY01000067.1	98.67	862	936
15	LYMA02000007.1	98.67	7765	7691
15	LS398547.1	98.67	56465	56539
15	OUNA01000006.1	98.67	79617	79543
15	LYMA02000023.1	98.67	5605	5531
15	OUNA01000004.1	98.67	206789	206863
15	LS398547.1	98.67	1630796	1630722
15	LS398549.1	98.67	1988614	1988688
15	OUNA01000004.1	98.67	276370	276296
15	LS398552.1	98.67	1070994	1070920
15	LANY01000120.1	98.67	4536	4462
15	LYMA02000101.1	98.67	8813	8739
15	LS398550.1	98.67	1592857	1592931
15	LANO01000006.1	98.67	11021	10947
15	OUNA01000002.1	98.67	12452	12378
15	LANY01000104.1	98.67	4086	4012
15	LS398551.1	98.67	1438790	1438864
15	OOHR01000019.1	98.67	44462	44536
15	LANY01000053.1	98.67	3652	3578
15	LANY01000098.1	98.67	7193	7267
15	LANY01000083.1	98.67	3580	3506
15	OUNA01000005.1	98.67	362921	362995
15	OUNA01000005.1	98.67	489111	489037
15	OUNA01000005.1	98.67	149973	150047
15	OUNA01000007.1	98.67	185607	185533
15	LAOA01000081.1	98.67	1405	1479
15	LS398551.1	98.67	2377323	2377249
15	LS398548.1	98.67	175058	175132
15	LANN01000043.1	98.67	3440	3514
15	CP044031.1	98.67	1650774	1650700
15	OUNA01000006.1	98.67	1376	1302
15	LS398550.1	98.67	726088	726162
15	LYMT01000030.1	98.67	627	553
15	LS398550.1	98.67	52561	52487
15	LANY01000107.1	98.67	5893	5819
15	OUNA01000004.1	98.67	167962	168036
15	LS398548.1	98.67	967356	967430
15	LS398550.1	98.67	339690	339616
15	LS398548.1	98.67	429839	429913
15	LS398551.1	98.67	2224097	2224023
15	LANY01000060.1	98.67	2059	1985
15	LS398551.1	98.67	373732	373658
15	LS398547.1	98.67	1435288	1435362
15	OUNA01000005.1	98.67	243017	242943
15	LANY01000132.1	98.67	1075	1149
15	OUNA01000001.1	98.67	118845	118919
15	LS398549.1	98.67	459369	459295
15	LANY01000075.1	98.67	2813	2887
15	LANO01000025.1	98.67	15538	15464
15	LANZ01000087.1	98.67	3501	3575
15	LS398547.1	98.67	1788236	1788162
16	AP008981.1	100	345999	346073
16	LS398549.1	100	1059641	1059715
16	LS398550.1	100	1166287	1166361
16	LAOA01000077.1	100	644	718
16	LS398550.1	100	1710039	1710113
16	LS398550.1	100	765313	765387
16	OUNA01000001.1	100	130269	130195
16	LS398549.1	100	816327	816253
16	LS398550.1	100	1416260	1416334
16	LANO01000037.1	100	13094	13168
16	LS398550.1	100	1946386	1946312
16	LAOA01000149.1	100	1401	1327
16	AP008981.1	100	1041069	1041143
16	LYMB01000457.1	100	472	398
16	LS398551.1	100	982123	982049
16	OUNA01000007.1	100	92908	92982
16	LYMT01000376.1	100	583	657
16	LS398551.1	100	1246989	1246915
16	LANO01000003.1	100	7176	7102
16	LS398550.1	100	530759	530833
16	LS398551.1	100	1103096	1103022
16	LS398548.1	100	150490	150564
16	LYMA02000032.1	100	9472	9546
16	LANO01000013.1	100	31785	31711
16	LANO01000045.1	100	13594	13668
16	LS398551.1	100	147011	146937
16	LS398551.1	100	2212719	2212793
16	LS398551.1	100	885900	885974
16	LANO01000016.1	100	19336	19410
16	LYMA02000080.1	100	749	823
16	LS398547.1	100	642524	642598
16	CP044031.1	100	639918	639844
16	LAOR01000137.1	100	4550	4624
16	LS398550.1	100	415384	415310
16	AP008981.1	100	1507076	1507150
16	LS398548.1	100	2374271	2374197
16	LS398548.1	100	1780706	1780780
16	LS398548.1	100	1940667	1940741
16	LANO01000002.1	100	51243	51317
16	LS398550.1	100	2077439	2077365
16	LS398548.1	100	441168	441094
16	LANO01000001.1	100	120457	120383
16	LANY01000143.1	100	207	133
16	LS398551.1	100	812850	812924
16	LANO01000048.1	100	8985	9059
16	LS398551.1	100	62307	62233
16	LANO01000072.1	100	8028	7954
16	LS398550.1	100	1543900	1543826
16	LS398550.1	100	2181645	2181719
16	LS398551.1	100	263124	263198
16	CP044031.1	100	1197720	1197646
16	LYMB01000456.1	100	305	231
16	LS398548.1	100	1513618	1513544
16	LS398548.1	100	1224915	1224989
16	LYMT01000278.1	100	405	331
16	LS398550.1	100	495867	495793
16	LS398549.1	100	365419	365345
16	LS398551.1	100	410260	410186
16	OUNA01000006.1	100	407476	407550
16	LS398551.1	100	2364693	2364767
16	LANZ01000104.1	100	5841	5915
16	LS398549.1	100	912639	912565
16	LS398551.1	100	1451090	1451016
16	OUNA01000002.1	100	1123	1197
16	AP008981.1	100	185146	185220
16	OUNA01000004.1	100	218165	218091
16	LS398549.1	100	1366052	1365978
16	LANN01000040.1	100	1559	1633
16	LS398548.1	100	888925	888999
16	LANO01000022.1	100	2110	2184
16	LS398551.1	100	1926504	1926431
16	LS398547.1	98.67	346170	346244
16	LANZ01000050.1	98.67	3043	3117
16	LANO01000004.1	98.67	4157	4083
16	CP044031.1	98.67	1856730	1856656
16	LS398549.1	98.67	1070709	1070635
16	LAOA01000112.1	98.67	3281	3355
16	LAOA01000060.1	98.67	8421	8347
16	LS398549.1	98.67	2227809	2227883
16	LAOA01000213.1	98.67	673	747
16	CP044031.1	98.67	317916	317990
17	LANO01000022.1	100	1909	1835
17	LANM01000141.1	100	550	476
17	LS398550.1	100	2181444	2181370
17	LAOA01000175.1	100	3203	3277
17	LS398550.1	100	2077640	2077714
17	LS398550.1	100	70519	70445
17	LS398551.1	100	2177550	2177476
17	LS398551.1	100	1103297	1103371
17	LS398548.1	100	441369	441443
17	LS398548.1	100	888724	888650
17	LS398550.1	100	765112	765038
17	LYMA02000009.1	100	3285	3359
17	LS398549.1	100	408577	408503
17	LS398550.1	100	1946587	1946661
17	LANO01000019.1	100	20345	20419
17	LS398548.1	100	1012917	1012843
17	LYMA02000080.1	100	548	474
17	LS398551.1	100	885699	885625
17	LANM01000018.1	98.67	2473	2547
17	LS398547.1	98.67	1084004	1084078
17	LS398548.1	98.67	1901008	1901082
17	LAOM01000043.1	98.67	2555	2629
17	OUNA01000004.1	98.67	264782	264708
17	LS398548.1	98.67	1224714	1224640
17	LS398547.1	98.67	744917	744991
17	LS398547.1	98.67	883800	883874
17	LANZ01000082.1	98.67	4088	4162
17	LANZ01000313.1	98.67	619	693
17	LS398552.1	98.67	1127774	1127700
17	LANN01000002.1	98.67	37379	37305
17	AP008981.1	98.67	345798	345724
17	LS398547.1	98.67	912899	912973
17	LS398550.1	98.67	2136828	2136754
17	LANZ01000095.1	98.67	7550	7624
17	LANY01000050.1	98.67	5354	5280
17	LYMA02000050.1	98.67	74601	74527
17	LS398548.1	98.67	800432	800506
17	LS398547.1	98.67	959755	959829
17	LANZ01000291.1	98.67	2140	2214
17	LANZ01000221.1	98.67	462	536
17	LYMA02000078.1	98.67	1152	1078
17	LS398550.1	98.67	98431	98357
17	LS398550.1	98.67	1466081	1466007
17	LS398550.1	98.67	231676	231602
17	LAOA01000186.1	98.67	4110	4036
17	LS398550.1	98.67	804835	804909
18	LYMT01000106.1	100	3319	3393
18	CP044031.1	100	391523	391597
18	LS398550.1	100	1674319	1674393
18	AP008981.1	100	487678	487604
18	LANN01000017.1	100	22864	22790
19	LS398548.1	100	430596	430670
19	LS398552.1	100	527979	527905
19	LYMA02000007.1	100	7008	6934
19	LS398549.1	100	1448032	1448106
19	CP044031.1	100	1819039	1819113
19	CP044031.1	100	101572	101498
19	CP044031.1	100	1394698	1394624
19	CP044031.1	100	629288	629362
19	LS398550.1	100	2066813	2066887
19	LANN01000089.1	100	883	957
19	OOHR01000012.1	98.67	162586	162660
19	LYMT01000118.1	98.67	208	282
19	LANY01000125.1	98.67	580	654
19	LS398550.1	98.67	541442	541368
19	LANN01000075.1	98.67	4270	4196
19	OUNA01000005.1	98.67	242260	242186
19	OUNA01000005.1	98.67	150730	150804
19	LS398550.1	98.67	1533263	1533337
19	LYMA02000023.1	98.67	4848	4774
19	LS398550.1	98.67	51804	51730
19	LS398548.1	98.67	502385	502311
19	LANY01000107.1	98.67	5137	5063
19	LS398548.1	98.67	968113	968187
20	LS398551.1	100	154126	154052
20	LS398547.1	100	750129	750055
20	OUNA01000005.1	100	469678	469752
20	LS398548.1	100	24044	23970
20	LANY01000165.1	100	1543	1617
20	AP008981.1	100	1154856	1154930
20	LS398548.1	100	194591	194517
20	OUNA01000007.1	100	84906	84980
20	LS398549.1	100	2140818	2140744
20	AP008981.1	100	1500125	1500199
20	LYMA02000059.1	100	2882	2956
20	AP008981.1	100	1034818	1034892
20	LANY01000086.1	100	7008	7082
20	LS398548.1	100	481369	481443
20	CP044031.1	100	1106654	1106728
20	AP008981.1	100	331412	331486
20	LYMA02000030.1	100	7580	7654
20	LS398550.1	100	428494	428420
20	LS398548.1	100	1726534	1726608
20	LYMA02000033.1	100	894	968
20	CP044031.1	100	1864451	1864377
20	LS398550.1	100	1155699	1155773
20	LS398548.1	100	1334316	1334390
20	CP044031.1	100	1029974	1030048
20	LS398552.1	100	211369	211443
20	OUNA01000006.1	100	212092	212018
20	LYMA02000067.1	100	1484	1410
20	LS398548.1	100	1218943	1219017
20	LS398550.1	100	2169726	2169800
20	LS398548.1	100	986148	986074
20	CP044031.1	100	1635015	1635089
20	LS398550.1	100	1554569	1554495
20	OUNA01000005.1	100	170305	170231
20	LANZ01000231.1	100	3244	3318
20	LS398548.1	100	449595	449521
20	LANY01000043.1	100	1107	1181
20	LANY01000090.1	100	7380	7306
20	LANY01000129.1	100	3453	3379
21	CP044031.1	100	513288	513362
21	AP008981.1	100	687626	687552
21	CP044031.1	100	634280	634206
21	OOHR01000018.1	100	71380	71306
21	LS398548.1	100	1133653	1133727
21	LANY01000125.1	100	5571	5497
21	AP008981.1	100	1956840	1956766
21	OUNA01000005.1	100	201261	201335
21	LS398549.1	100	453593	453667
21	LS398551.1	100	1530048	1529974
21	LS398551.1	100	970960	970886
21	LANZ01000131.1	100	3652	3726
21	OUNA01000005.1	100	301516	301590
21	LANY01000019.1	100	20373	20299
21	LS398548.1	100	912190	912264
21	LANY01000032.1	100	8936	9010
21	LYMA02000081.1	100	167	93
21	OUNA01000006.1	100	221740	221666
21	LANO01000002.1	100	56863	56937
21	LANZ01000268.1	100	2319	2393
21	OUNA01000006.1	100	291969	292043
21	LYMA02000096.1	100	7624	7550
21	LS398551.1	100	1228312	1228386
21	OUNA01000004.1	100	173718	173644
21	LANO01000023.1	100	245	319
21	LS398549.1	100	37993	37919
21	OOHR01000017.1	100	31613	31539
21	CP044031.1	100	413286	413360
21	LS398548.1	100	350105	350031
21	LS398552.1	100	817786	817712
21	OUNA01000005.1	100	155721	155647
21	LANO01000050.1	100	12028	12102
21	LANM01000048.1	100	352	278
21	LS398550.1	100	2188754	2188828
21	LS398551.1	100	2295128	2295202
21	LS398550.1	100	936130	936204
21	LS398548.1	100	1464356	1464430
21	LANO01000002.1	100	69913	69839
21	AP008981.1	100	189223	189297
21	LS398550.1	100	994065	993991
21	OOHR01000023.1	100	6311	6237
21	LYMA02000007.1	100	2082	2156
21	LS398548.1	100	2209888	2209814
21	LS398549.1	100	157490	157416
21	LS398552.1	100	1993365	1993439
21	LANY01000054.1	100	6455	6381
21	LANY01000126.1	100	2062	2136
21	LS398552.1	100	1624696	1624770
21	LS398551.1	100	793886	793812
21	LANO01000038.1	100	3258	3332
21	LS398547.1	100	1503728	1503802
21	LAOA01000019.1	100	387	313
21	LANZ01000289.1	100	2090	2016
21	LYMA02000027.1	100	3709	3635
21	LS398548.1	100	435522	435448
21	LYMA02000088.1	100	8975	9049
21	LS398551.1	100	330869	330795
21	LS398547.1	100	315034	314960
21	OOHR01000008.1	100	15484	15410
21	CP044031.1	100	979909	979835
21	LS398548.1	100	154971	155045
21	OOHR01000016.1	100	55096	55170
21	OUNA01000008.1	100	24476	24402
21	LYMB01000172.1	100	608	534
21	LYMA02000098.1	100	5889	5963
21	CP044031.1	100	1644949	1645023
21	LS398548.1	100	497257	497331
21	AP008981.1	100	1935696	1935770
21	LS398552.1	100	1725505	1725579
21	LS398547.1	100	1440991	1440917
21	LS398547.1	100	480038	480112
21	LS398551.1	100	269234	269308
21	LS398550.1	100	21411	21337
21	LANY01000070.1	100	2960	3034
21	LS398551.1	100	1241368	1241294
21	CP044031.1	100	1096649	1096723
21	LYMA02000066.1	100	139	213
21	LS398550.1	100	1538284	1538210
21	LANZ01000263.1	100	2068	1994
21	OUNA01000007.1	100	98504	98578
21	LYMA02000017.1	100	2678	2604
21	LANO01000016.1	100	27392	27466
21	CP044031.1	100	1746503	1746577
21	LS398550.1	100	731794	731720
21	CP044031.1	100	833657	833731
21	LANY01000055.1	100	4734	4808
21	LANO01000064.1	100	12265	12191
21	OUNA01000001.1	100	124652	124578
21	LAOA01000166.1	100	3772	3846
21	CP044031.1	100	96601	96675
21	LAOA01000083.1	100	1693	1767
21	LS398550.1	100	770917	770991
21	LANZ01000176.1	100	5402	5328
21	LAOA01000102.1	100	6480	6554
21	LS398547.1	100	1079584	1079510
21	CP044031.1	100	852888	852814
21	LS398552.1	100	83622	83696
21	LANO01000043.1	100	6568	6642
21	LS398549.1	100	1627256	1627182
21	LYMA02000010.1	100	17459	17533
21	LS398547.1	100	1703417	1703343
21	CP044031.1	100	1192091	1192017
21	LAOA01000201.1	100	539	465
21	LS398551.1	100	717585	717659
21	CP044031.1	100	1824031	1823957
21	LS398549.1	100	1639660	1639734
21	AP008981.1	100	1472499	1472425
21	OUNA01000005.1	100	368631	368557
21	LANO01000013.1	100	24829	24903
21	OOHR01000020.1	100	35877	35951
21	LS398548.1	100	79657	79583
21	LS398548.1	100	1802757	1802831
21	LS398549.1	100	414401	414475
21	LS398551.1	100	818482	818556
21	LAOA01000129.1	100	2034	2108
21	LANZ01000010.1	100	28017	27943
21	LYMA02000062.1	100	4783	4709
21	LS398549.1	100	2127694	2127620
21	LS398550.1	100	333889	333963
21	OOHR01000016.1	100	154896	154822
21	LANO01000018.1	100	27213	27287
21	AP008981.1	100	917014	916940
21	LS398548.1	100	728527	728601
21	LS398549.1	100	810960	811034
21	OUNA01000005.1	100	236042	236116
21	LANO01000039.1	100	5449	5375
21	LS398548.1	100	2200546	2200620
21	CP044031.1	100	1317029	1316955
21	LANO01000065.1	100	4159	4085
21	LYMA02000052.1	100	9060	8986
21	LS398551.1	100	606809	606883
21	LS398547.1	100	1101794	1101720
21	LANZ01000125.1	100	1639	1565
21	CP044031.1	100	1902462	1902388
21	LS398548.1	100	1349142	1349216
21	LANO01000044.1	100	18474	18548
21	LS398549.1	100	2233634	2233708
21	LS398548.1	100	2327486	2327560
21	LANO01000006.1	100	4015	4089
21	LYMA02000082.1	100	7003	6929
21	LS398549.1	100	1113514	1113440
21	LANZ01000041.1	100	2667	2741
21	OUNA01000004.1	100	212544	212470
21	CP044031.1	100	322147	322221
21	LS398549.1	100	1944365	1944291
21	OOHR01000004.1	100	61425	61351
21	LANO01000048.1	100	14586	14660
21	LS398551.1	100	1193477	1193551
21	LANO01000058.1	100	289	363
21	LS398549.1	100	359598	359524
21	LS398551.1	100	1699049	1699123
21	LANO01000062.1	100	5344	5418
21	LS398551.1	100	1844264	1844338
21	LAOA01000047.1	100	4762	4836
21	LS398551.1	100	2370315	2370389
21	CP044031.1	100	1118135	1118209
21	LAOA01000097.1	100	6291	6217
21	CP044031.1	100	1037441	1037515
21	LANO01000061.1	100	9495	9569
21	LAOA01000130.1	100	3504	3430
21	AP008981.1	100	113146	113073
21	AP008981.1	100	350240	350313
21	LS398547.1	100	1625066	1625139
21	AP008981.1	100	1045146	1045219
21	AP008981.1	100	1356832	1356905
21	AP008981.1	100	1701387	1701314
21	LAOR01000126.1	98.67	3069	2995
21	LS398549.1	98.67	1991830	1991756
21	AP008981.1	98.67	1675237	1675163
21	LS398547.1	98.67	648186	648260
21	LS398549.1	98.67	906817	906743
21	LS398549.1	98.67	615836	615910
21	LANZ01000210.1	98.67	133	59
21	LANZ01000189.1	98.67	3709	3783
21	LAOR01000071.1	98.67	6671	6745
21	LS398552.1	98.67	1534658	1534732
21	LANZ01000283.1	98.67	2862	2788
21	LS398547.1	98.67	160532	160606
21	LANZ01000129.1	98.67	3184	3258
21	LS398548.1	98.67	2359837	2359911
21	LYMA02000058.1	98.67	10790	10864
21	LS398550.1	98.67	536409	536483
21	LYMA02000047.1	98.67	11306	11232
21	LANZ01000103.1	98.67	2889	2963
21	LS398547.1	98.67	65153	65079
21	LYMA02000066.1	98.67	70472	70398
21	LAOR01000228.1	98.67	1852	1926
21	LS398550.1	98.67	1942311	1942237
21	LYMA02000054.1	98.67	561	487
21	LS398548.1	98.67	1784533	1784607
21	LYMA02000100.1	98.67	3206	3280
21	LS398548.1	98.67	279773	279847
21	LS398548.1	98.67	1946286	1946360
21	LAOR01000099.1	98.67	4087	4161
21	LANZ01000316.1	98.67	1342	1268
21	LS398550.1	98.67	706771	706845
21	LANN01000016.1	98.67	232	158
21	LANZ01000299.1	98.67	2926	2852
21	LAOR01000051.1	98.67	3291	3365
21	LS398550.1	98.67	1744469	1744543
21	LS398550.1	98.67	1715687	1715761
21	LS398548.1	98.67	1229396	1229470
21	LAOR01000127.1	98.67	5556	5482
21	LS398550.1	98.67	138559	138485
21	OUNA01000002.1	98.67	6670	6744
21	LS398550.1	98.67	2239485	2239559
21	LANY01000109.1	98.67	3530	3456
21	LANY01000041.1	98.67	340	266
21	LS398549.1	98.67	118573	118499
21	LS398550.1	98.67	1093625	1093551
21	LYMT01000013.1	98.67	205	279
21	LANY01000067.1	98.67	6667	6593
21	LS398552.1	98.67	1358944	1358870
21	LS398549.1	98.67	2178724	2178650
21	LANZ01000092.1	98.67	581	655
21	LS398550.1	98.67	490271	490197
21	LS398547.1	98.67	879140	879066
21	LS398552.1	98.67	223300	223374
21	LYMA02000002.1	98.67	1443	1369
21	LS398547.1	98.67	740618	740544
21	LANY01000069.1	98.67	1252	1326
21	LS398552.1	98.67	922686	922760
21	LS398552.1	98.67	261914	261840
21	LS398549.1	98.67	1360428	1360354
21	LS398548.1	98.67	2034307	2034233
21	LS398550.1	98.67	1059883	1059957
21	LS398550.1	98.67	2071828	2071754
21	LANM01000005.1	98.67	38251	38177
21	LANO01000008.1	98.67	8784	8710
21	OUNA01000006.1	98.67	376683	376609
21	LS398548.1	98.67	1584652	1584578
21	LS398548.1	98.67	973069	972995
21	LAOR01000171.1	98.67	2956	3030
21	LANM01000073.1	98.67	2227	2153
21	LS398549.1	98.67	1453003	1452929
21	LS398548.1	98.67	1623561	1623635
21	LS398550.1	98.67	1601018	1600944
21	LS398551.1	98.67	2085113	2085187
21	LS398552.1	98.67	178533	178607
21	LANM01000009.1	98.67	31473	31547
22	LANZ01000019.1	100	20706	20632
22	OUNA01000002.1	100	105214	105140
22	LS398552.1	100	678010	677936
22	CP044031.1	100	1427603	1427529
22	LYMB01000302.1	100	1564	1638
22	LANY01000003.1	100	80218	80144
22	AP008981.1	98.67	1891670	1891744
22	LYMT01000248.1	98.67	16259	16185
22	LS398551.1	98.67	1012902	1012828
22	LANO01000028.1	98.67	16992	16918
23	LANZ01000315.1	100	2469	2543
23	LYMT01000070.1	100	8425	8351
23	LANM01000016.1	100	823	897
23	CP044031.1	100	329347	329421
23	LANZ01000105.1	100	3033	2959
23	LS398552.1	100	984640	984714
23	LANZ01000097.1	100	4565	4491
23	LS398548.1	100	1103623	1103697
23	AM494475.1	100	902124	902050
23	CP044031.1	100	1705867	1705941
23	LYMB01000084.1	100	950	1024
23	OUNA01000005.1	100	545739	545813
23	LYMA02000027.1	100	33740	33666
23	LANY01000006.1	100	44828	44902
23	LS398547.1	100	1508811	1508737
23	LAOA01000048.1	98.67	3078	3152
23	LAOR01000098.1	98.67	442	368
23	LS398551.1	98.67	932840	932914
24	LAOR01000050.1	100	5179	5253
24	LANZ01000099.1	100	1115	1189
24	LS398547.1	100	202767	202841
24	LS398552.1	100	1343087	1343161
24	OOHR01000018.1	100	48190	48264
24	LYMA02000097.1	100	20711	20785
24	LYMA02000082.1	100	2319	2245
24	LS398549.1	100	950378	950304
24	LAOR01000015.1	100	12563	12637
24	CP044031.1	100	727006	726932
24	LANZ01000005.1	100	4010	3936
24	LAOR01000211.1	100	1961	1887
24	LANZ01000009.1	100	240	166
24	LANZ01000151.1	100	3620	3694
24	CP044031.1	100	1952518	1952592
24	LANZ01000326.1	100	1423	1349
24	LS398547.1	100	544774	544848
24	OOHR01000007.1	100	120193	120267
24	LS398548.1	100	159655	159729
24	LANZ01000165.1	100	3749	3823
24	CP044031.1	100	111684	111610
24	LAOR01000079.1	100	693	767
24	LS398547.1	100	43238	43312
24	LS398549.1	100	1747210	1747284
24	LS398550.1	100	2289221	2289147
24	LAOR01000087.1	100	3100	3026
24	LAOR01000002.1	100	25568	25642
24	LAOA01000061.1	100	2817	2743
24	LANY01000128.1	100	4264	4190
24	LS398552.1	100	1631176	1631250
24	LAOR01000105.1	100	2086	2012
24	LAOR01000092.1	100	3882	3808
24	LS398549.1	100	1092437	1092511
24	LANZ01000240.1	100	3430	3356
24	LS398549.1	100	2050889	2050815
24	CP044031.1	100	341348	341274
24	LS398549.1	100	105031	105105
24	LANZ01000046.1	100	5174	5248
24	LS398547.1	100	1187261	1187335
24	LANO01000009.1	100	33617	33691
24	LS398548.1	100	2389372	2389298
24	LANZ01000077.1	100	9373	9447
24	LANZ01000227.1	100	5199	5273
24	LS398552.1	100	99930	99856
24	LANY01000099.1	100	3174	3100
24	LANZ01000024.1	100	22913	22839
24	LS398547.1	100	722717	722791
24	LAOR01000169.1	100	1433	1359
24	LAOR01000066.1	100	5202	5128
24	LAOA01000013.1	100	29844	29918
24	LS398552.1	100	201469	201543
24	LANZ01000043.1	100	4199	4125
24	CP044031.1	100	915692	915618
24	CP044031.1	100	529094	529020
24	LS398552.1	100	2048057	2047983
24	LANZ01000138.1	100	2823	2749
24	LS398549.1	100	92358	92284
24	LS398547.1	100	1296916	1296842
24	LAOR01000131.1	100	3921	3847
24	LAOA01000144.1	100	4693	4767
24	OOHR01000017.1	100	12996	13070
24	LANZ01000329.1	100	1096	1170
24	LS398549.1	100	2047225	2047299
24	LANY01000070.1	98.67	5920	5846
24	LANO01000040.1	98.67	13723	13797
24	LANY01000010.1	98.67	2463	2389
24	AP008981.1	98.67	1289093	1289167
24	LS398552.1	98.67	1042733	1042659
24	LANY01000157.1	98.67	2728	2654
24	LAOA01000111.1	98.67	2658	2584
24	LAOM01000024.1	98.67	588	514
24	AP008981.1	98.67	734479	734405
24	LANO01000008.1	98.67	7139	7213
24	LANO01000053.1	98.67	10292	10366
24	LS398552.1	98.67	1078921	1078847
24	LS398551.1	98.67	1288392	1288466
24	LS398551.1	98.67	1902310	1902384
24	LS398551.1	98.67	2267406	2267480
24	LANZ01000175.1	98.67	1743	1669
24	LANY01000043.1	98.67	10378	10452
24	LANY01000034.1	98.67	6625	6699
24	LAOM01000038.1	98.67	5425	5351
24	AP008981.1	98.67	1847704	1847778
24	LANY01000183.1	98.67	1784	1858
24	LS398552.1	98.67	1553290	1553216
24	AP008981.1	98.67	137077	137003
24	LS398549.1	98.67	2044258	2044332
24	OUNA01000006.1	98.67	14083	14009
24	OUNA01000007.1	98.67	118692	118618
24	LANY01000002.1	98.67	87887	87961
24	LAOA01000035.1	98.67	9527	9601
24	LS398552.1	98.67	537520	537446
24	AP008981.1	98.67	501690	501764
24	LANY01000003.1	98.67	255	181
24	LS398550.1	98.67	1577732	1577806
24	LS398551.1	98.67	467231	467305
24	LS398551.1	98.67	284668	284742
24	AP008981.1	98.67	1185426	1185352
24	OOHR01000007.1	98.67	17140	17066
24	AP008981.1	98.67	978496	978422
24	LANY01000065.1	98.67	2787	2861
24	LANY01000150.1	98.67	4899	4825
24	LS398550.1	98.67	2241617	2241691
24	OUNA01000004.1	98.67	192281	192355
24	LS398552.1	98.67	807776	807850
24	LS398551.1	98.67	386862	386936
24	LAOA01000122.1	98.67	3867	3793
24	LANY01000007.1	98.67	1696	1622
24	LAOR01000039.1	98.67	7763	7837
24	LANY01000096.1	98.67	5702	5628
24	OUNA01000005.1	98.67	10269	10195
24	AP008981.1	98.67	1684189	1684263
24	LAOA01000019.1	98.67	21108	21182
24	LANZ01000259.1	98.67	1695	1769
24	LAOA01000033.1	98.67	2699	2625
24	OUNA01000005.1	98.67	137265	137339
24	LANO01000002.1	98.67	12196	12270
24	LAOA01000167.1	98.67	163	237
24	LYMB01000384.1	98.67	575	649
24	LAOA01000203.1	98.67	3247	3173
24	LS398547.1	98.67	503778	503704
24	CP044031.1	98.67	609700	609774
24	LS398550.1	98.67	788703	788629
24	LS398550.1	98.67	2244338	2244264
24	LAOA01000118.1	98.67	1261	1335
24	LAOA01000140.1	98.67	3853	3927
24	LAOA01000151.1	98.67	3964	4038
24	CP044031.1	98.67	1052813	1052739
24	LS398552.1	98.67	1195384	1195458
24	LS398551.1	98.67	1286051	1285977
24	LS398547.1	98.67	653353	653279
24	OUNA01000006.1	98.67	92083	92009
24	LANY01000025.1	98.67	21591	21665
24	LAOA01000088.1	98.67	720	646
24	LANY01000088.1	98.67	455	381
24	LS398552.1	98.67	1578889	1578963
24	LAOA01000093.1	98.67	3581	3655
24	LS398547.1	98.67	181666	181740
24	LAOM01000056.1	98.67	5424	5498
24	LAOA01000115.1	98.67	3775	3701
24	OOHR01000001.1	98.67	3136	3210
24	LYMT01000174.1	98.67	121	195
24	LANY01000059.1	98.67	3896	3822
24	AP008981.1	98.67	1942299	1942373
24	LAOA01000036.1	98.67	10575	10649
24	LANZ01000034.1	98.67	14129	14203
24	LANY01000033.1	98.67	11700	11774
24	LANM01000103.1	98.67	2336	2410
24	LS398551.1	98.67	182529	182603
24	LS398550.1	98.67	554932	554858
24	AP008981.1	98.67	46509	46435
24	OUNA01000004.1	98.67	155121	155195
24	OUNA01000006.1	98.67	313913	313839
24	LS398551.1	98.67	1860709	1860635
24	LYMT01000269.1	98.67	141	215
24	LS398551.1	98.67	1078908	1078982
24	AP008981.1	98.67	1531361	1531287
24	LANO01000005.1	98.67	53229	53303
24	LANY01000026.1	98.67	19187	19261
24	CP044031.1	98.67	366934	367008
24	LS398549.1	98.67	1293236	1293310
24	LS398549.1	98.67	2248678	2248604
24	LAOA01000152.1	98.67	1374	1448
24	LANZ01000118.1	98.67	3171	3097
24	LS398549.1	98.67	22314	22388
24	LANO01000024.1	98.67	3059	2985
24	LS398551.1	98.67	2312609	2312535
24	OUNA01000001.1	98.67	103561	103635
24	LS398552.1	98.67	616660	616586
24	LS398547.1	98.67	664889	664815
24	LYMA02000064.1	98.67	430	356
24	LS398551.1	98.67	2086758	2086684
24	LANY01000154.1	98.67	1336	1410
24	OUNA01000006.1	98.67	22118	22044
24	LAOA01000156.1	98.67	317	243
24	CP044031.1	98.67	975900	975974
24	LS398550.1	98.67	213286	213360
24	LANZ01000035.1	98.67	2189	2115
24	LS398552.1	98.67	1149679	1149605
24	AP008981.1	98.67	1727608	1727682
24	LANY01000122.1	98.67	1350	1424
24	LANY01000039.1	98.67	5102	5028
24	LANZ01000225.1	98.67	4339	4265
24	OUNA01000008.1	98.67	21516	21590
24	LS398550.1	98.67	713368	713442
24	LS398549.1	98.67	2109452	2109526
24	OOHR01000012.1	98.67	256947	256873
24	LANO01000014.1	98.67	13825	13899
24	LANO01000032.1	98.67	6263	6337
24	LS398548.1	98.67	1248808	1248734
24	OUNA01000002.1	98.67	25250	25176
24	LANZ01000041.1	98.67	12677	12603
24	LS398551.1	98.67	1346202	1346276
24	LS398550.1	98.67	262723	262797
24	LANZ01000134.1	98.67	5490	5564
24	LANZ01000051.1	98.67	4789	4715
24	LANO01000002.1	98.67	9859	9785
24	AP008981.1	98.67	678518	678592
24	LS398550.1	98.67	2209028	2208954
24	LS398548.1	98.67	954618	954692
24	AP008981.1	98.67	778167	778241
24	LS398549.1	98.67	1374095	1374169
24	LS398550.1	98.67	975542	975616
24	LS398551.1	98.67	832577	832503
24	OUNA01000004.1	98.67	1529	1455
24	AP008981.1	98.67	1239194	1239268
24	LANO01000052.1	98.67	14671	14745
24	LANY01000130.1	98.67	1351	1277
24	LS398547.1	98.67	855617	855691
24	LS398552.1	98.67	1775814	1775888
24	LANN01000072.1	98.67	2435	2361
24	AP008981.1	98.67	95509	95583
24	LANZ01000080.1	98.67	5893	5819
25	LYMB01000010.1	100	515	589
25	LS398552.1	100	1772908	1772834
25	LANM01000008.1	100	1529	1603
25	CP044031.1	100	606769	606695
25	LS398547.1	100	798387	798313
25	LYMA02000058.1	100	51556	51482
25	LS398548.1	100	1993543	1993617
25	LANY01000007.1	100	32127	32201
25	LANZ01000057.1	100	2342	2416
25	AM494475.1	100	368381	368455
25	OUNA01000006.1	100	344345	344419
26	LS398551.1	100	248335	248409
26	LS398552.1	100	418423	418349
26	LANZ01000033.1	100	11380	11306
26	LANO01000004.1	100	18949	18875
26	LYMB01000235.1	100	7691	7617
26	CP044031.1	100	1284610	1284536
26	LS398549.1	98.67	1510246	1510320
27	OOHR01000017.1	100	19408	19482
27	OOHR01000021.1	100	24932	24858
27	LS398548.1	100	2339665	2339591
27	LANY01000135.1	100	595	669
27	LAOM01000027.1	100	1863	1937
27	LANZ01000116.1	100	607	681
27	LS398552.1	100	246979	247053
27	LYMA02000042.1	100	11900	11974
27	LS398551.1	100	2232287	2232213
27	LS398550.1	100	1523215	1523289
27	LS398550.1	100	346110	346036
27	LS398550.1	100	980254	980328
27	CP044031.1	100	1920786	1920712
27	OOHR01000015.1	100	418	344
27	LS398551.1	100	1746407	1746333
27	AP008981.1	100	729769	729695
27	LAOM01000015.1	100	10185	10259
27	CP044031.1	100	570023	569949
27	LANY01000064.1	100	3828	3754
27	LAOR01000133.1	100	2447	2373
27	LS398552.1	100	235459	235385
27	LYMT01000426.1	100	534	608
27	LS398548.1	100	165711	165785
27	LS398547.1	100	208818	208892
27	LS398549.1	100	465758	465684
27	OOHR01000025.1	100	19199	19125
27	LS398549.1	100	1438599	1438673
27	LS398548.1	100	1956921	1956847
27	OUNA01000001.1	100	5511	5437
27	LS398550.1	100	1083385	1083459
27	LAOR01000148.1	100	4846	4772
27	OOHR01000018.1	100	54500	54574
27	LS398550.1	100	548589	548515
27	LANO01000010.1	100	28913	28987
27	LAOA01000092.1	100	3568	3642
27	LAOR01000131.1	100	583	509
27	LS398550.1	100	264751	264825
27	LS398551.1	100	1085313	1085387
27	LAOR01000079.1	100	6998	7072
27	OUNA01000005.1	100	495519	495445
27	OUNA01000006.1	100	7787	7713
27	CP044031.1	100	1761273	1761199
27	LS398548.1	100	1242476	1242402
27	LYMA02000026.1	100	12639	12713
27	OUNA01000002.1	100	18840	18766
27	LS398550.1	100	2285059	2284985
27	LANO01000057.1	100	1654	1580
27	LS398551.1	100	1854831	1854757
27	OUNA01000007.1	100	112390	112316
27	AM494475.1	100	1440340	1440266
27	LAOA01000084.1	100	5037	5111
27	AP008981.1	100	1292367	1292441
27	CP044031.1	100	1813251	1813325
27	LAOA01000137.1	100	2160	2234
27	OUNA01000007.1	100	191987	191913
27	LS398548.1	100	1052951	1052877
27	OUNA01000001.1	100	109964	110038
27	LANY01000118.1	100	178	104
27	LYMB01000016.1	100	148	222
27	AP008981.1	100	100219	100293
27	LS398551.1	100	129231	129305
27	LANO01000069.1	100	4825	4899
27	LS398551.1	100	1377394	1377468
27	AM494475.1	100	2008187	2008113
27	LS398548.1	100	960931	961005
27	LS398550.1	100	1016284	1016210
27	LANY01000079.1	100	1943	1869
27	AM494475.1	100	1261898	1261824
27	LAOA01000070.1	100	8035	7961
27	LS398548.1	100	511234	511160
27	LS398550.1	100	58950	58876
27	OOHR01000008.1	100	3145	3219
27	LYMA02000007.1	100	14161	14087
27	LS398550.1	100	1584072	1584146
27	LANY01000160.1	100	3879	3953
27	LS398548.1	100	423444	423518
27	LANO01000046.1	100	16261	16335
27	LS398548.1	100	2144974	2145048
27	LS398550.1	100	2059667	2059741
27	LS398551.1	100	2383708	2383634
27	LANO01000030.1	100	3722	3648
27	LS398548.1	100	1361546	1361472
27	LS398549.1	100	1098841	1098915
27	LYMB01000013.1	100	556	630
27	LS398550.1	100	1727807	1727733
27	OOHR01000024.1	100	66464	66538
27	OUNA01000005.1	100	357572	357646
27	LANO01000056.1	100	11508	11434
27	AM494475.1	100	690281	690355
27	OOHR01000003.1	100	33768	33842
27	LANY01000064.1	100	7217	7291
27	LANY01000087.1	100	7712	7638
27	LYMA02000014.1	100	6105	6031
27	OUNA01000005.1	100	4881	4807
27	CP044031.1	100	1179900	1179974
27	LANY01000114.1	100	119	45
27	LS398549.1	100	1380499	1380573
27	LANY01000114.1	100	3664	3738
27	OOHR01000004.1	100	3366	3292
27	LYMA02000073.1	100	2982	2908
27	LS398550.1	100	1321210	1321284
27	LS398548.1	100	1818803	1818729
27	LANY01000135.1	100	5243	5169
27	LAOR01000033.1	100	1856	1930
27	LS398549.1	100	1346289	1346363
27	LANY01000034.1	100	13032	13106
27	LANZ01000051.1	100	804	730
27	LS398550.1	100	719693	719767
27	AP008981.1	100	132376	132302
27	LS398549.1	100	2115515	2115589
27	OOHR01000019.1	100	38070	38144
27	OUNA01000004.1	100	161538	161612
27	LAOR01000089.1	100	4800	4726
27	LAOR01000152.1	100	3121	3047
27	LS398552.1	100	1038748	1038674
27	LS398551.1	100	744175	744249
27	LS398551.1	100	1713661	1713587
27	CP044031.1	100	623427	623501
27	OOHR01000003.1	100	14288	14214
27	LS398548.1	100	1478607	1478533
27	LYMB01000012.1	100	904	978
27	LS398547.1	100	1637220	1637146
27	LANN01000041.1	100	6544	6470
27	LS398550.1	100	127759	127833
27	LS398551.1	100	2306556	2306482
27	LANN01000084.1	100	2280	2354
27	LANY01000127.1	100	1414	1340
27	LS398551.1	100	1908705	1908779
27	LAOR01000083.1	100	212	286
27	LYMA02000023.1	98.67	12000	11926
27	AP008981.1	98.67	1733878	1733952
27	LYMB01000015.1	98.67	810	736
27	LAOM01000011.1	98.67	7975	7901
27	LS398547.1	98.67	898835	898909
27	LS398552.1	98.67	1346793	1346867
27	LS398550.1	98.67	1184088	1184014
27	LS398550.1	98.67	786675	786601
27	OOHR01000007.1	98.67	126598	126672
27	LANZ01000117.1	98.67	3712	3638
27	LS398551.1	98.67	474815	474889
27	LANO01000014.1	98.67	21400	21474
27	LS398547.1	98.67	861187	861261
27	LS398548.1	98.67	1572538	1572612
27	LS398552.1	98.67	1851575	1851649
28	LANO01000014.1	100	4305	4231
28	LS398551.1	100	457707	457633
28	LANO01000001.1	100	110415	110489
28	LS398551.1	100	1995231	1995157
28	LS398551.1	100	405742	405668
28	LANO01000001.1	100	86463	86389
28	LANO01000065.1	100	8237	8163
28	LANN01000001.1	100	72435	72361
28	LANO01000016.1	100	21619	21545
28	LS398551.1	100	975038	974964
28	LS398551.1	100	52246	52320
28	LS398551.1	100	28286	28212
28	LS398551.1	100	407977	408051
28	LANO01000007.1	100	30876	30802
28	LANO01000016.1	100	23854	23928
28	LS398551.1	100	1392082	1392156
28	LS398551.1	100	1534126	1534052
28	LS398550.1	100	1878899	1878825
28	LYMT01000112.1	100	5021	4947
28	LS398550.1	100	905435	905362
28	LS398551.1	100	25527	25454
28	LANO01000001.1	100	83704	83631
28	LANN01000001.1	100	71878	71951
28	OOHR01000015.1	100	15428	15355
28	LANN01000011.1	100	20104	20031
28	AP008981.1	100	852976	853049
28	LS398550.1	100	1878342	1878415
28	LYMB01000302.1	100	5102	5029
29	OOHR01000008.1	100	3145	3219
29	LYMT01000426.1	100	534	608
29	OUNA01000007.1	100	112390	112316
29	OOHR01000015.1	100	418	344
29	LS398550.1	100	1584072	1584146
29	LANY01000118.1	100	178	104
29	OUNA01000001.1	100	5511	5437
29	CP044031.1	100	1761273	1761199
29	OUNA01000006.1	100	7787	7713
29	LANO01000057.1	100	1654	1580
29	AP008981.1	100	1292367	1292441
29	OOHR01000018.1	100	54500	54574
29	AM494475.1	100	1261898	1261824
29	AM494475.1	100	2008187	2008113
29	LAOR01000033.1	100	1856	1930
29	LANZ01000116.1	100	607	681
29	OOHR01000003.1	100	33768	33842
29	LS398550.1	100	58950	58876
29	OOHR01000004.1	100	3366	3292
29	LS398550.1	100	264751	264825
29	OUNA01000007.1	100	191987	191913
29	LS398547.1	100	208818	208892
29	LAOR01000089.1	100	4800	4726
29	LAOR01000083.1	100	212	286
29	LS398551.1	100	1908705	1908779
29	LS398552.1	100	235459	235385
29	LANY01000160.1	100	3879	3953
29	LYMB01000012.1	100	904	978
29	LANN01000041.1	100	6544	6470
29	LYMA02000014.1	100	6105	6031
29	LS398548.1	100	1361546	1361472
29	LANY01000135.1	100	5243	5169
29	AP008981.1	100	100219	100293
29	LS398550.1	100	548589	548515
29	OUNA01000002.1	100	18840	18766
29	OUNA01000005.1	100	495519	495445
29	LYMA02000073.1	100	2982	2908
29	LS398549.1	100	2115515	2115589
29	LAOA01000084.1	100	5037	5111
29	LS398549.1	100	1438599	1438673
29	LAOM01000015.1	100	10185	10259
29	LS398552.1	100	246979	247053
29	LS398550.1	100	1016284	1016210
29	LS398549.1	100	1346289	1346363
29	LS398548.1	100	2144974	2145048
29	OUNA01000004.1	100	161538	161612
29	OUNA01000005.1	100	4881	4807
29	LS398548.1	100	1818803	1818729
29	LYMA02000042.1	100	11900	11974
29	OOHR01000017.1	100	19408	19482
29	LS398548.1	100	960931	961005
29	LANY01000127.1	100	1414	1340
29	LS398548.1	100	1052951	1052877
29	LANY01000079.1	100	1943	1869
29	LYMA02000026.1	100	12639	12713
29	LS398551.1	100	129231	129305
29	LANO01000069.1	100	4825	4899
29	LANY01000064.1	100	7217	7291
29	LS398548.1	100	2339665	2339591
29	LAOM01000027.1	100	1863	1937
29	OOHR01000021.1	100	24932	24858
29	LS398550.1	100	1523215	1523289
29	LYMB01000016.1	100	148	222
29	CP044031.1	100	623427	623501
29	LS398552.1	100	1038748	1038674
29	OUNA01000005.1	100	357572	357646
29	AM494475.1	100	690281	690355
29	LS398548.1	100	165711	165785
29	AM494475.1	100	1440340	1440266
29	OOHR01000024.1	100	66464	66538
29	LAOR01000131.1	100	583	509
29	LANN01000084.1	100	2280	2354
29	LAOA01000070.1	100	8035	7961
29	LS398549.1	100	1098841	1098915
29	LS398549.1	100	465758	465684
29	LANZ01000051.1	100	804	730
29	LANO01000056.1	100	11508	11434
29	LS398550.1	100	980254	980328
29	OOHR01000019.1	100	38070	38144
29	LANY01000064.1	100	3828	3754
29	OOHR01000025.1	100	19199	19125
29	LS398551.1	100	1854831	1854757
29	LAOA01000092.1	100	3568	3642
29	LS398550.1	100	1321210	1321284
29	LS398551.1	100	2383708	2383634
29	CP044031.1	100	1813251	1813325
29	LS398548.1	100	423444	423518
29	LS398548.1	100	1956921	1956847
29	AP008981.1	100	132376	132302
29	LAOR01000079.1	100	6998	7072
29	LS398551.1	100	2306556	2306482
29	LYMB01000013.1	100	556	630
29	LANY01000135.1	100	595	669
29	LYMA02000007.1	100	14161	14087
29	LS398549.1	100	1380499	1380573
29	LS398550.1	100	1083385	1083459
29	LS398548.1	100	1478607	1478533
29	CP044031.1	100	570023	569949
29	LS398551.1	100	1746407	1746333
29	LS398551.1	100	1085313	1085387
29	LS398550.1	100	719693	719767
29	OOHR01000003.1	100	14288	14214
29	LANO01000010.1	100	28913	28987
29	LS398551.1	100	1713661	1713587
29	LANY01000034.1	100	13032	13106
29	LS398550.1	100	2059667	2059741
29	CP044031.1	100	1920786	1920712
29	LS398551.1	100	744175	744249
29	CP044031.1	100	1179900	1179974
29	LS398550.1	100	2285059	2284985
29	LANO01000046.1	100	16261	16335
29	LAOA01000137.1	100	2160	2234
29	LS398550.1	100	1727807	1727733
29	LANY01000114.1	100	3664	3738
29	LS398548.1	100	511234	511160
29	LAOR01000133.1	100	2447	2373
29	LS398547.1	100	1637220	1637146
29	LANO01000030.1	100	3722	3648
29	LS398550.1	100	346110	346036
29	LS398548.1	100	1242476	1242402
29	AP008981.1	100	729769	729695
29	LS398551.1	100	1377394	1377468
29	LS398551.1	100	2232287	2232213
29	LS398550.1	100	127759	127833
29	LANY01000087.1	100	7712	7638
29	LAOR01000148.1	100	4846	4772
29	LAOR01000152.1	100	3121	3047
29	OUNA01000001.1	100	109964	110038
29	LANY01000114.1	100	119	45
29	LYMA02000023.1	98.67	12000	11926
29	LS398550.1	98.67	786675	786601
29	LANO01000014.1	98.67	21400	21474
29	LS398552.1	98.67	1851575	1851649
29	LANZ01000117.1	98.67	3712	3638
29	LS398547.1	98.67	861187	861261
29	LS398548.1	98.67	1572538	1572612
29	LAOM01000011.1	98.67	7975	7901
29	AP008981.1	98.67	1733878	1733952
29	LS398550.1	98.67	1184088	1184014
29	LYMB01000015.1	98.67	810	736
29	LS398551.1	98.67	474815	474889
29	LS398552.1	98.67	1346793	1346867
29	OOHR01000007.1	98.67	126598	126672
29	LS398547.1	98.67	898835	898909
30	LS398552.1	100	577005	576931
30	LYMT01000102.1	100	2012	2086
30	LANY01000131.1	100	1901	1975
30	LANY01000148.1	100	3728	3654
30	LYMB01000099.1	100	954	880
30	LANO01000018.1	100	15451	15525
30	LANZ01000234.1	100	4084	4010
30	LAOM01000014.1	100	243	317
30	LS398552.1	100	284198	284272
30	LS398549.1	100	436918	436992
30	LAOA01000043.1	100	8559	8633
30	LS398548.1	100	880491	880565
30	LANN01000069.1	100	2262	2188
30	LANM01000067.1	100	1765	1691
30	LS398548.1	100	1393187	1393261
30	LANY01000036.1	100	5879	5805
30	LS398551.1	100	1821301	1821227
30	LS398549.1	100	823148	823074
30	LYMB01000400.1	100	554	628
30	LS398548.1	100	1934643	1934717
30	LAOM01000043.1	100	6837	6763
30	LANO01000038.1	100	14888	14814
30	OUNA01000006.1	100	281781	281855
30	OUNA01000006.1	100	385226	385152
30	LS398551.1	100	489818	489744
30	LAOR01000090.1	100	853	779
30	LANZ01000102.1	100	6373	6447
30	OOHR01000016.1	100	134869	134943
30	LANZ01000026.1	100	1135	1061
30	OUNA01000005.1	100	183741	183815
30	OOHR01000014.1	100	4484	4558
30	LS398548.1	100	107824	107898
30	LYMA02000065.1	100	352	278
30	OUNA01000004.1	100	260464	260538
30	LS398548.1	100	146016	146090
30	LAOR01000012.1	100	12014	12088
30	LYMA02000097.1	100	31259	31333
30	LS398551.1	100	357857	357931
30	LS398548.1	100	2378824	2378750
30	LS398551.1	100	2283360	2283434
30	OOHR01000016.1	100	44983	45057
30	LAOA01000064.1	100	6218	6292
30	CP044031.1	100	651810	651736
30	OUNA01000005.1	100	96979	96905
30	LS398548.1	100	1910376	1910302
30	LS398547.1	100	700139	700065
30	LANM01000089.1	100	823	749
30	LANY01000152.1	100	749	675
30	LANY01000012.1	100	39457	39531
30	LS398548.1	100	124974	124900
30	OUNA01000005.1	100	585407	585333
30	LANY01000017.1	100	2142	2068
30	LS398551.1	100	729235	729161
30	LANY01000123.1	100	5714	5640
30	LANM01000045.1	100	115	41
30	LANY01000161.1	100	2599	2525
30	LANO01000050.1	100	1251	1325
30	LS398548.1	100	899408	899482
30	OUNA01000006.1	100	240216	240142
30	LS398549.1	100	1466562	1466488
30	LYMA02000010.1	100	2059	2133
30	LYMA02000022.1	100	4047	4121
30	AP008981.1	100	359698	359772
30	LS398550.1	100	1385943	1386017
30	LANZ01000206.1	100	5195	5121
30	LYMA02000004.1	100	21806	21732
30	LS398548.1	100	2225285	2225211
30	LANZ01000305.1	100	1949	1875
30	LYMA02000058.1	100	1609	1683
30	LAOR01000058.1	100	4352	4278
30	LYMB01000413.1	100	285	359
30	LYMB01000247.1	100	888	962
30	LS398548.1	100	2178835	2178909
30	LS398547.1	98.67	888044	887970
30	LANY01000052.1	98.67	4475	4401
30	OUNA01000006.1	98.67	307259	307185
30	LS398548.1	98.67	1520676	1520602
30	OUNA01000005.1	98.67	226628	226702
30	AM494475.1	98.67	1055471	1055545
30	LS398547.1	98.67	1090360	1090286
30	AM494475.1	98.67	799823	799897
30	LANY01000145.1	98.67	2473	2547
30	OOHR01000012.1	98.67	292697	292623
30	LS398548.1	98.67	1651561	1651487
30	LS398548.1	98.67	1451574	1451648
30	OOHR01000012.1	98.67	179270	179196
30	OUNA01000001.1	98.67	18536	18610
30	LAOA01000188.1	98.67	3440	3514
30	OOHR01000016.1	98.67	89617	89543
30	OOHR01000008.1	98.67	27209	27135
30	LAOA01000220.1	98.67	729	655
30	LANY01000100.1	98.67	2790	2864
30	LS398547.1	98.67	75071	74997
30	LYMA02000069.1	98.67	6169	6095
30	OUNA01000001.1	98.67	136397	136323
30	OOHR01000016.1	98.67	17738	17664
30	LANY01000097.1	98.67	856	782
30	AM494475.1	98.67	1943785	1943711
30	AM494475.1	98.67	1909854	1909780
30	OOHR01000016.1	98.67	166305	166231
30	LANZ01000172.1	98.67	5354	5428
30	OUNA01000008.1	98.67	46473	46547
30	OOHR01000002.1	98.67	9785	9711
30	LS398548.1	98.67	694055	693981
30	OOHR01000011.1	98.67	50467	50541
30	LAOA01000057.1	98.67	2252	2178
30	LANZ01000143.1	98.67	4647	4573
30	LANY01000110.1	98.67	2827	2901
30	OOHR01000012.1	98.67	253854	253780
30	OOHR01000025.1	98.67	45945	45871
30	LS398548.1	98.67	1776240	1776314
30	LANY01000061.1	98.67	5229	5303
30	LYMA02000032.1	98.67	2414	2488
30	LYMT01000202.1	98.67	1165	1239
30	LYMA02000071.1	98.67	2055	2129
30	LYMT01000378.1	98.67	46	120
30	LYMA02000037.1	98.67	1630	1556
30	OOHR01000007.1	98.67	151643	151569
31	OUNA01000001.1	100	112050	111976
31	LANY01000111.1	100	5699	5773
31	LANY01000149.1	100	4205	4279
31	LANY01000024.1	100	3132	3058
31	LANZ01000180.1	100	4469	4543
31	LS398547.1	100	1429293	1429219
31	LS398552.1	100	1036693	1036766
31	LANZ01000076.1	100	8445	8518
31	CP044031.1	100	1918731	1918804
31	LANN01000051.1	98.67	1906	1980
31	LS398549.1	98.67	110922	110848
31	LS398549.1	98.67	2168221	2168147
32	LYMT01000186.1	100	649	575
32	LANZ01000035.1	100	14501	14575
32	AP008981.1	100	1320197	1320271
32	LS398550.1	100	294474	294548
32	LANN01000041.1	100	9020	8946
32	LS398551.1	100	1069641	1069715
32	LYMB01000339.1	100	2008	2082
32	LANO01000005.1	100	43961	44035
32	LS398547.1	100	1860388	1860462
32	LS398552.1	98.67	549840	549914
32	LANZ01000220.1	98.67	3405	3331
33	AP008981.1	100	604211	604285
33	LANN01000047.1	100	4672	4746
33	LS398550.1	100	1643684	1643758
33	CP044031.1	100	182542	182616
33	LS398547.1	98.67	1397654	1397580
33	LANM01000003.1	98.67	4722	4796
33	LYMA02000040.1	98.67	22126	22052
33	LANZ01000020.1	98.67	13727	13653
33	LS398548.1	98.67	1423528	1423602
33	AM494475.1	98.67	719186	719260
33	LS398552.1	98.67	1432243	1432169
33	LS398549.1	98.67	1136988	1136914
33	LYMT01000112.1	98.67	4491	4565
34	LANY01000166.1	100	3182	3108
34	LANY01000020.1	100	406	332
34	OUNA01000005.1	100	413412	413486
34	OOHR01000016.1	100	101958	101884
34	CP044031.1	100	1782973	1782899
34	LS398552.1	100	1178385	1178459
34	LYMB01000087.1	98.67	15134	15208
35	LANZ01000316.1	100	1481	1407
35	LS398548.1	100	912051	912125
35	LANM01000009.1	100	31334	31408
35	LS398549.1	100	1639521	1639595
35	LS398547.1	100	879279	879205
35	LANZ01000281.1	100	3618	3692
35	LAOA01000070.1	100	5876	5950
35	LS398549.1	100	38132	38058
35	LYMT01000396.1	100	502	576
35	LS398549.1	100	1944504	1944430
35	LS398550.1	100	1059744	1059818
35	LYMT01000013.1	100	66	140
35	LANO01000002.1	100	70052	69978
35	CP044031.1	100	1096510	1096584
35	LANZ01000268.1	100	2180	2254
35	LANY01000041.1	100	479	405
35	LS398548.1	100	2369285	2369211
35	CP044031.1	100	1037302	1037376
35	LS398548.1	100	1133514	1133588
35	OUNA01000007.1	100	98365	98439
35	LS398550.1	100	1744330	1744404
35	LS398549.1	100	453454	453528
35	LS398548.1	100	1896244	1896170
35	LANO01000018.1	100	27074	27148
35	LANO01000002.1	100	56724	56798
35	OUNA01000002.1	100	6531	6605
35	LYMB01000172.1	100	747	673
35	LS398547.1	100	740757	740683
35	LS398550.1	100	1942450	1942376
35	LANZ01000263.1	100	2207	2133
35	OUNA01000001.1	100	124791	124717
35	LS398552.1	100	83483	83557
35	LS398548.1	100	2430123	2430197
35	LAOA01000166.1	100	3633	3707
35	LAOR01000127.1	100	5695	5621
35	LS398552.1	100	262053	261979
35	LANY01000074.1	100	429	503
35	OOHR01000004.1	100	61564	61490
35	LYMA02000081.1	100	306	232
35	LANZ01000137.1	100	1593	1667
35	LS398551.1	100	1241507	1241433
35	LYMA02000096.1	100	7763	7689
35	LS398551.1	100	1530187	1530113
35	LS398551.1	100	971099	971025
35	LS398549.1	100	1700099	1700025
35	LAOA01000097.1	100	6429	6355
35	LS398548.1	100	2210027	2209953
35	LANO01000065.1	100	4298	4224
35	LS398548.1	100	728388	728462
35	LAOA01000019.1	100	526	452
35	LS398549.1	100	359737	359663
35	LS398552.1	100	1993226	1993300
35	LS398550.1	100	1093764	1093690
35	LS398551.1	100	1228173	1228247
35	LS398549.1	100	810821	810895
35	AP008981.1	100	1675376	1675302
35	LS398548.1	100	350244	350170
35	LS398548.1	100	154832	154906
35	OUNA01000006.1	100	376822	376748
35	OUNA01000006.1	100	73583	73657
35	LANZ01000176.1	100	5541	5467
35	LS398550.1	100	1715548	1715622
35	LANN01000070.1	100	4565	4639
35	LANZ01000289.1	100	2229	2155
35	LAOA01000081.1	100	7265	7191
35	LANO01000061.1	100	9356	9430
35	OOHR01000005.1	100	29204	29278
35	LANO01000039.1	100	5589	5515
35	LS398551.1	100	141554	141480
35	LYMA02000027.1	100	3848	3774
35	LANZ01000122.1	100	5741	5815
35	LAOA01000077.1	100	5210	5284
35	CP044031.1	100	413147	413221
35	CP044031.1	100	1317168	1317094
35	LS398549.1	100	2233495	2233569
35	LAOA01000083.1	100	1555	1629
35	LS398551.1	100	1844125	1844199
35	LS398551.1	100	818343	818417
35	LS398552.1	100	157023	157097
35	LANY01000067.1	100	6806	6732
35	LS398552.1	100	1624557	1624631
35	LYMA02000062.1	100	4922	4848
[truncated: 214 more rows]

## Sheet: Patient 8-pleural fluid
Table S8.1: The positions and identities of all detected reads of Orientia tsutsugamushi by pleural fluid mNGS in Patient 8.
Reads number	Reference	Identity	Start	End
1	LS398549.1	100	1355741	1355815
1	LS398550.1	98.67	1533577	1533651
1	LS398550.1	98.67	541128	541054
1	LANN01000075.1	98.67	3956	3882
1	LS398550.1	98.67	51490	51416
1	LANY01000069.1	97.33	5930	5856
1	LAOA01000211.1	97.33	861	935
1	LYMT01000053.1	97.33	2305	2231
1	LS398549.1	97.33	1390132	1390206
1	LS398550.1	97.33	1176597	1176523
1	LANZ01000161.1	97.33	2136	2210
1	LS398552.1	97.33	1135494	1135420
1	LAOR01000104.1	97.33	2201	2127
1	LANN01000089.1	96	1197	1271
1	LS398552.1	96	227970	227896
1	LAOA01000184.1	96	2666	2592
1	LANY01000083.1	97.33	2510	2436
1	LYMT01000434.1	97.33	240	166
1	LANZ01000253.1	97.33	4763	4689
1	CP044031.1	97.33	1753784	1753710
1	LANZ01000219.1	96	1481	1555
1	OOHR01000007.1	96	136922	136996
1	LS398550.1	96	2067127	2067201
1	OUNA01000005.1	97.33	488040	487966
1	OOHR01000022.1	97.33	31208	31134
1	LS398552.1	97.33	562142	562216
1	LYMA02000098.1	96	8821	8747
1	LS398548.1	96	2433157	2433083
1	LYMA02000100.1	96	7860	7786
1	LS398548.1	96	1805616	1805542
1	LANY01000132.1	96	2146	2220
1	LS398551.1	96	299907	299981
1	LS398548.1	96	76727	76801
1	LS398551.1	96	1806617	1806691
1	LS398551.1	96	2376252	2376178
1	LYMA02000052.1	96	4337	4411
1	LS398548.1	96	731457	731383
1	LS398548.1	96	1352049	1351975
1	LS398551.1	96	273926	273852
1	LS398551.1	96	1439861	1439935
1	LANZ01000103.1	96	7521	7447
1	LS398552.1	96	1069926	1069852
1	LANO01000058.1	96	5032	4958
1	LS398548.1	96	1949217	1949143
1	LS398548.1	96	2332209	2332135
1	LS398552.1	96	257203	257277
1	LS398548.1	96	1579998	1580072
1	LANO01000006.1	96	9950	9876
1	LS398548.1	96	1893198	1893272
1	LYMA02000085.1	96	6813	6887
1	OUNA01000006.1	96	78546	78472
1	LS398548.1	96	2206981	2207055
1	LYMA02000050.1	96	142586	142660
1	LAOA01000065.1	96	6642	6716
1	LANY01000120.1	96	3465	3391
1	LS398550.1	96	2193356	2193282
1	LAOA01000097.1	96	1612	1686
1	LANO01000076.1	96	3852	3778
1	LS398551.1	96	1092769	1092843
1	LS398548.1	96	1787451	1787377
1	LYMT01000098.1	96	140	214
1	OUNA01000001.1	96	119916	119990
1	LS398550.1	96	1720351	1720277
1	LS398548.1	96	176126	176200
1	LAOA01000138.1	94.67	4629	4555
1	LANM01000092.1	96	2714	2640
1	LYMA02000101.1	96	7745	7671
1	LANO01000056.1	96	1710	1636
1	LANO01000062.1	94.67	9980	9906
1	LS398551.1	96	1703851	1703777
1	LS398551.1	94.67	611447	611373
1	LANO01000050.1	94.67	16667	16593
1	LS398551.1	96	1916158	1916232
1	LANO01000016.1	94.67	32068	31994
1	LS398549.1	96	2174075	2174149
1	LS398551.1	94.67	2299766	2299692
1	LANO01000043.1	96	11345	11271
1	LS398551.1	94.67	1584395	1584321
1	LS398551.1	94.67	397519	397593
1	LAOA01000209.1	94.67	654	728
1	OUNA01000004.1	94.67	275299	275225
1	LANY01000074.1	94.67	3696	3622
1	LS398549.1	94.67	1938678	1938604
1	OUNA01000006.1	94.67	310	236
1	LS398552.1	94.67	1859038	1859112
1	CP044031.1	94.67	1649703	1649629
1	OOHR01000002.1	94.67	2653	2727
1	LANO01000001.1	94.67	111199	111125
1	LS398551.1	94.67	53030	52956
1	LAOA01000157.1	94.67	3317	3243
1	OOHR01000016.1	94.67	3861	3787
1	LANZ01000130.1	94.67	1564	1490
1	LS398552.1	94.67	928336	928262
1	LANZ01000092.1	94.67	6231	6157
1	LANO01000052.1	94.67	3390	3316
1	LS398551.1	94.67	2323893	2323967
1	LS398552.1	94.67	183188	183114
1	LS398552.1	94.67	1307989	1307915
1	CP044031.1	94.67	1897793	1897867
1	OOHR01000015.1	93.33	50321	50395
1	LS398549.1	93.33	419053	418979
1	OOHR01000012.1	93.33	162900	162974
1	LS398549.1	93.33	116339	116413
1	LS398549.1	93.33	357352	357426
1	OOHR01000005.1	93.33	34028	33954
1	OUNA01000005.1	92	205973	205899
1	CP044031.1	92	848167	848241
1	CP044031.1	92	1187392	1187466
1	LANY01000073.1	92	5163	5237
1	LANZ01000322.1	94.67	200	127
1	AP008981.1	90.67	1517315	1517241
1	AP008981.1	90.67	1172941	1172867
1	LAOA01000160.1	96.92	4623	4687
1	LAOA01000130.1	96.92	574	638
1	AM494475.1	92.75	1164148	1164080
1	AM494475.1	92.75	1140311	1140379
1	AM494475.1	92.75	111655	111723
1	AM494475.1	92.75	613703	613635
1	AM494475.1	92.75	1067206	1067138
1	AM494475.1	92.75	218888	218820
1	AM494475.1	92.75	2000701	2000633
1	OOHR01000015.1	93.33	47471	47399
1	AM494475.1	92.96	1930834	1930904
1	LYMT01000048.1	93.85	172	236
1	LYMA02000007.1	95.65	6694	6649
1	LS398548.1	95.65	430910	430955
1	LAOA01000187.1	97.37	3107	3070
1	LANZ01000296.1	93.33	2816	2773
1	CP044031.1	100	1394384	1394352
1	LS398552.1	100	527666	527634
1	LS398549.1	100	1108785	1108816
1	AP008981.1	100	1861461	1861492
2	CP044031.1	100	1506163	1506237
2	LS398550.1	100	2097573	2097499
2	LANN01000009.1	100	5168	5094
2	LS398547.1	100	1717881	1717807
2	LAOR01000192.1	100	1996	2070
2	AM494475.1	100	362823	362897
2	LYMT01000161.1	100	30450	30524
2	LS398551.1	100	2138718	2138644
2	LS398549.1	98.67	846654	846580
2	LS398552.1	98.67	756722	756796
2	LANZ01000030.1	98.67	11092	11018
2	AP008981.1	98.67	1081291	1081217
2	LYMB01000204.1	98.67	31325	31399
2	LANM01000001.1	98.67	25340	25414
2	LYMA02000050.1	98.67	35282	35208
2	LAOA01000002.1	98.67	17404	17330
2	LS398548.1	98.67	839751	839825
2	LANY01000001.1	98.67	53507	53433
2	OUNA01000006.1	98.67	147008	146934
2	OOHR01000021.1	97.33	45847	45773
2	LAOM01000082.1	97.33	2558	2484
3	LS398548.1	100	1360258	1360184
3	LS398548.1	100	509946	509872
3	LS398548.1	100	166999	167073
3	LS398551.1	100	1712379	1712305
3	LAOR01000136.1	100	5351	5277
3	LYMA02000012.1	100	278	352
3	LAOR01000152.1	100	1809	1735
3	LS398548.1	100	1241188	1241114
3	LS398548.1	100	645121	645195
3	LYMA02000024.1	100	3261	3187
3	OOHR01000019.1	100	39355	39429
3	LS398548.1	100	1955633	1955559
3	LS398547.1	100	900076	900150
3	LAOR01000033.1	100	3141	3215
3	LS398548.1	100	1477326	1477252
3	LS398548.1	100	1051663	1051589
3	LS398550.1	98.67	1182774	1182700
3	LANY01000139.1	98.67	4575	4501
3	OOHR01000019.1	98.67	27160	27234
3	OOHR01000007.1	98.67	127912	127986
3	LAOR01000133.1	98.67	1139	1065
3	LAOM01000011.1	98.67	6684	6610
3	LAOM01000015.1	98.67	11497	11571
3	OOHR01000001.1	98.67	8435	8509
3	OOHR01000024.1	98.67	67778	67852
3	LANN01000084.1	98.67	3561	3635
3	LS398551.1	98.67	1086594	1086668
3	LYMT01000034.1	98.67	92	18
3	LYMT01000058.1	98.67	1156	1082
3	OOHR01000017.1	98.67	20696	20770
3	LYMB01000385.1	98.67	601	675
3	LANZ01000116.1	98.67	1886	1960
3	OOHR01000003.1	98.67	7758	7832
3	LAOR01000083.1	98.67	1527	1601
3	LAOR01000089.1	98.67	3514	3440
3	AP008981.1	98.67	1948923	1948997
3	LANY01000087.1	98.67	6402	6328
3	LS398549.1	98.67	1381780	1381854
3	LANY01000074.1	98.67	7733	7659
3	LANN01000041.1	98.67	5258	5184
3	LANO01000056.1	98.67	10232	10158
3	LANY01000064.1	98.67	2510	2436
3	OUNA01000006.1	98.67	6471	6397
3	LS398552.1	98.67	248260	248334
3	LANY01000098.1	98.67	412	486
3	LS398549.1	98.67	2116801	2116875
3	OUNA01000004.1	98.67	200007	200081
3	LS398551.1	98.67	1909986	1910060
3	LS398548.1	98.67	1499638	1499712
3	LANY01000173.1	98.67	1028	1102
3	LS398551.1	98.67	2382427	2382353
3	AP008981.1	98.67	1524737	1524663
3	LAOR01000163.1	98.67	4198	4124
3	LS398551.1	98.67	745456	745530
3	LYMA02000099.1	98.67	12031	11957
3	LS398548.1	97.33	227608	227534
3	LANM01000055.1	97.33	1426	1352
3	LAOA01000120.1	97.33	827	901
3	LAOM01000027.1	97.33	3142	3216
3	LS398548.1	97.33	372283	372357
3	LS398550.1	97.33	547308	547234
3	LS398550.1	97.33	720979	721053
3	AM494475.1	97.33	1622958	1622884
3	LANY01000117.1	97.33	1103	1177
3	OOHR01000004.1	97.33	2051	1977
3	LS398549.1	97.33	464477	464403
3	LYMA02000073.1	97.33	1664	1590
3	LAOA01000137.1	97.33	3444	3518
3	AM494475.1	97.33	1299456	1299382
3	LS398548.1	97.33	424732	424806
3	OUNA01000004.1	97.33	162856	162930
3	AM494475.1	97.33	1922772	1922846
3	AM494475.1	97.33	64513	64587
3	OUNA01000007.1	97.33	111102	111028
3	AM494475.1	97.33	971372	971298
3	OUNA01000001.1	97.33	4193	4119
3	LS398548.1	97.33	1817522	1817448
3	LS398549.1	97.33	1100155	1100229
3	AM494475.1	97.33	619889	619815
3	AP008981.1	97.33	131348	131274
3	LS398550.1	97.33	1015256	1015182
3	AM494475.1	97.33	1680890	1680964
3	AM494475.1	97.33	1809763	1809837
3	LS398550.1	97.33	129040	129114
3	LANM01000093.1	97.33	853	779
3	AM494475.1	97.33	911230	911156
3	AM494475.1	97.33	1260584	1260510
3	AM494475.1	97.33	1439026	1438952
3	LS398551.1	97.33	1589902	1589828
3	AM494475.1	97.33	225074	225000
3	OOHR01000003.1	97.33	12974	12900
3	LS398550.1	97.33	344799	344725
3	LS398552.1	97.33	234145	234071
3	LS398548.1	97.33	962249	962323
3	AM494475.1	97.33	1073392	1073318
3	LS398550.1	97.33	2283778	2283704
3	AM494475.1	97.33	502265	502191
3	AM494475.1	97.33	1132261	1132335
3	LANY01000135.1	97.33	3933	3859
3	AM494475.1	97.33	1960079	1960153
3	LS398550.1	97.33	2060952	2061026
3	LS398547.1	97.33	1635902	1635828
3	AM494475.1	97.33	863449	863375
3	AM494475.1	97.33	1401259	1401333
3	LYMA02000066.1	97.33	122640	122714
3	LS398548.1	97.33	924758	924684
3	LS398550.1	97.33	981535	981609
3	LYMA02000007.1	97.33	12873	12799
3	LYMA02000072.1	97.33	3298	3224
3	AM494475.1	97.33	40774	40848
3	AM494475.1	97.33	691596	691670
3	LS398548.1	97.33	1842287	1842213
3	AM494475.1	97.33	2006873	2006799
3	LANO01000001.1	97.33	98255	98329
3	AM494475.1	97.33	1176168	1176094
3	AM494475.1	97.33	814959	814885
3	OOHR01000018.1	97.33	55781	55855
3	AP008981.1	97.33	781925	781999
3	LS398550.1	97.33	1084666	1084740
3	LS398550.1	97.33	1808299	1808373
3	LS398551.1	97.33	40083	40157
3	AM494475.1	97.33	1474661	1474735
3	LS398551.1	97.33	130519	130593
3	LANZ01000076.1	97.33	9214	9140
3	OUNA01000001.1	97.33	172532	172458
3	AP008981.1	97.33	728456	728382
3	OUNA01000004.1	97.33	113508	113582
3	AP008981.1	97.33	1180362	1180288
3	LS398550.1	97.33	1585386	1585460
3	OUNA01000005.1	97.33	144870	144944
3	LANO01000057.1	97.33	379	305
3	AP008981.1	97.33	204337	204263
3	AP008981.1	97.33	101532	101606
3	LANY01000060.1	97.33	7161	7087
3	AP008981.1	97.33	216761	216835
3	AP008981.1	97.33	432047	431973
3	LANY01000114.1	97.33	4982	5056
3	AP008981.1	97.33	507090	507164
3	LS398550.1	97.33	785390	785316
3	LS398550.1	97.33	57665	57591
3	LS398550.1	97.33	2202115	2202041
3	LANY01000018.1	97.33	29531	29457
3	AP008981.1	97.33	1293681	1293755
3	LS398551.1	97.33	188817	188891
3	LANO01000032.1	97.33	12549	12623
3	OOHR01000025.1	97.33	17881	17807
3	CP044031.1	97.33	568709	568635
3	LS398552.1	97.33	1143519	1143445
3	LS398550.1	97.33	1524529	1524603
3	AP008981.1	97.33	1637057	1637131
3	LANY01000014.1	97.33	24748	24822
3	AP008981.1	97.33	1735192	1735266
3	LS398552.1	97.33	1037462	1037388
3	LANZ01000164.1	97.33	2977	3051
3	LS398549.1	97.33	2242149	2242075
3	CP044031.1	97.33	1919500	1919426
3	LANY01000093.1	97.33	3574	3500
3	LS398550.1	96	266065	266139
3	AP008981.1	96	1855279	1855353
3	LYMB01000326.1	96	174	100
3	LS398550.1	96	1322238	1322312
3	LANN01000051.1	96	2674	2600
3	LS398550.1	96	1072388	1072314
3	LAOR01000215.1	97.33	1939	2013
3	LS398547.1	97.33	49664	49738
3	LANZ01000072.1	97.33	6233	6159
3	LANZ01000173.1	96	5498	5424
3	LS398549.1	96	685877	685803
3	LANZ01000190.1	96	1730	1656
3	OUNA01000005.1	94.67	248117	248043
3	OUNA01000005.1	94.67	358855	358929
3	LANZ01000269.1	96	1652	1726
3	LS398547.1	96	730074	730148
3	OUNA01000007.1	94.67	190705	190631
3	LANO01000009.1	96	38506	38580
3	LS398547.1	96	1316655	1316581
3	LANY01000015.1	94.67	36800	36874
3	LANY01000156.1	94.67	783	857
3	LS398547.1	96	862501	862575
3	LS398547.1	96	210132	210206
3	LAOR01000175.1	96	2403	2329
3	LS398550.1	96	1726526	1726452
3	OUNA01000005.1	94.67	3598	3524
3	LANO01000069.1	96	6106	6180
3	LAOA01000052.1	94.67	8606	8532
3	LANY01000079.1	97.33	663	590
3	LAOR01000025.1	96	10615	10541
3	LANZ01000041.1	94.67	6870	6796
3	CP044031.1	94.67	1130627	1130553
3	LS398552.1	94.67	813583	813657
3	LANO01000030.1	94.67	2446	2372
3	LYMA02000066.1	93.33	4085	4011
3	LS398552.1	93.33	87431	87357
3	LYMB01000244.1	93.33	216	142
3	LANZ01000053.1	93.33	4112	4038
3	LS398548.1	93.33	346159	346233
3	CP044031.1	93.33	1041321	1041247
3	LANM01000028.1	93.33	13738	13812
3	AP008981.1	93.33	1467380	1467454
3	LS398550.1	93.33	486385	486459
3	LS398547.1	93.33	164887	164813
3	LANY01000029.1	93.33	12009	12083
3	LANN01000032.1	93.33	3286	3212
3	OOHR01000021.1	94.67	23648	23574
3	LS398552.1	94.67	652755	652681
3	LAOR01000119.1	94.67	147	221
3	LANZ01000133.1	94.67	4472	4546
3	LANY01000135.1	94.67	1909	1983
3	OOHR01000012.1	94.67	151553	151627
3	LS398548.1	93.33	1307503	1307577
3	LYMA02000025.1	93.33	26124	26050
3	LYMA02000011.1	93.33	6306	6380
3	LANM01000088.1	93.33	2719	2793
3	LS398548.1	93.33	2151753	2151679
3	OOHR01000024.1	93.33	42483	42557
3	LS398550.1	96	1266550	1266478
3	OOHR01000008.1	93.33	4461	4535
3	LS398549.1	93.33	110154	110228
3	CP044031.1	93.33	1759959	1759885
3	LYMA02000026.1	93.33	13920	13994
3	LYMA02000023.1	93.33	10712	10638
3	OUNA01000005.1	93.33	494204	494130
3	LAOA01000092.1	93.33	4844	4918
3	LS398551.1	93.33	476100	476174
3	LAOA01000082.1	93.33	95	169
3	LS398548.1	93.33	1573826	1573900
3	LANO01000014.1	93.33	22685	22759
3	CP044031.1	93.33	1181214	1181288
3	LS398548.1	93.33	2338384	2338310
3	LAOA01000063.1	94.67	3922	3995
3	OUNA01000001.1	92	111282	111356
3	OOHR01000014.1	97.06	19722	19655
3	LAOR01000066.1	97.06	530	463
3	LAOR01000138.1	97.06	927	994
3	LS398549.1	97.06	1889581	1889648
3	LAOR01000107.1	97.06	3969	3902
3	LS398551.1	100	827488	827430
3	LYMA02000021.1	100	2038	2096
3	LS398548.1	100	1734057	1733999
3	LANY01000024.1	100	2380	2438
3	LYMB01000320.1	100	156	214
3	LANO01000034.1	100	8243	8301
3	LANY01000042.1	100	9869	9927
3	AP008981.1	98.31	192067	192125
3	LS398549.1	98.31	1246141	1246199
3	LS398549.1	98.31	1347616	1347674
3	LANN01000057.1	98.31	6963	7021
3	LS398550.1	98.31	940867	940809
3	LS398549.1	98.31	895390	895448
3	AP008981.1	98.31	62001	61943
3	LS398549.1	98.31	1439926	1439984
3	LS398549.1	98.31	2167469	2167527
3	LS398550.1	98.31	1400044	1400102
3	LS398549.1	98.31	27360	27418
3	LANO01000025.1	98.31	22698	22640
3	LS398551.1	98.31	1853534	1853476
3	LANO01000010.1	98.31	30211	30269
3	LS398551.1	98.31	2231256	2231198
3	LS398551.1	98.31	1745110	1745052
3	LANO01000024.1	98.31	1192	1134
3	LAOA01000200.1	96.61	3646	3588
3	LAOA01000164.1	96.61	1703	1761
3	LANO01000026.1	96.61	19533	19591
3	LS398551.1	96.72	2305259	2305199
3	LANO01000017.1	96.72	7142	7082
3	LS398551.1	96.72	1525184	1525244
3	LANO01000058.1	96.72	12411	12351
3	LS398551.1	96.72	616939	616879
3	LS398551.1	96.72	1348071	1348131
3	LS398551.1	96.72	1799237	1799297
3	LANZ01000099.1	96.88	7639	7700
3	OOHR01000015.1	100	36030	35981
3	LYMA02000013.1	100	3042	3091
3	LAOA01000070.1	100	6729	6680
3	LS398549.1	100	1665474	1665425
3	LANZ01000117.1	100	2405	2356
3	LYMA02000014.1	100	4794	4745
3	LANM01000074.1	100	2513	2562
3	LS398551.1	100	291577	291626
3	LS398551.1	100	280517	280468
3	LS398552.1	100	553635	553684
3	CP044031.1	100	1891117	1891166
3	LAOA01000009.1	100	5852	5803
3	LS398548.1	100	70576	70625
3	LS398551.1	100	393210	393259
3	LS398552.1	100	338811	338860
3	LS398552.1	100	1315661	1315612
3	LANO01000053.1	100	4312	4263
3	LANZ01000218.1	100	2336	2287
3	LAOA01000132.1	100	1103	1054
3	LS398551.1	100	960035	960084
3	LS398548.1	100	2146285	2146334
3	LAOA01000084.1	100	6338	6387
3	LS398548.1	100	1634491	1634442
3	LS398551.1	100	380882	380833
3	LANZ01000009.1	100	27670	27719
3	LS398552.1	100	532500	532451
3	LAOA01000065.1	100	259	308
3	CP044031.1	100	1399219	1399170
3	LAOA01000106.1	100	3751	3703
3	CP044031.1	98	1874892	1874843
3	LANZ01000180.1	98	5213	5164
3	LS398547.1	98	1428549	1428598
3	LYMB01000014.1	98	1574	1623
3	LANY01000008.1	98	56112	56161
3	LS398549.1	98	1280007	1279958
3	OUNA01000002.1	98	17532	17483
3	CP044031.1	98	426151	426200
3	OUNA01000003.1	98	84050	84001
3	LAOA01000066.1	98	6234	6283
3	LANZ01000181.1	98	1077	1028
3	CP044031.1	98	525618	525569
3	LAOA01000114.1	98	2432	2383
3	OUNA01000004.1	98	248046	248095
3	LANZ01000045.1	98	5875	5826
3	OUNA01000006.1	98	84700	84651
3	LANY01000102.1	98	6971	6922
3	LS398547.1	98	775490	775539
3	LANZ01000046.1	98	9177	9226
3	LS398547.1	98	763942	763893
3	LS398552.1	98	1637935	1637984
3	LS398547.1	98	1290212	1290163
3	LYMB01000318.1	96	255	206
3	LYMB01000315.1	96	229	278
3	LANZ01000006.1	96	7468	7419
3	LS398552.1	96	1737863	1737814
3	CP044031.1	96	1814517	1814566
3	CP044031.1	96	624766	624815
3	LS398552.1	94	1852881	1852930
3	LANZ01000226.1	94	776	825
3	CP044031.1	98	911395	911347
4	LYMA02000007.1	100	17698	17624
4	LS398551.1	100	287166	287240
4	LANO01000053.1	100	12804	12878
4	LS398548.1	100	1246026	1245952
4	LANO01000057.1	100	5194	5120
4	LANO01000036.1	100	19920	19994
4	LS398551.1	100	1522610	1522684
4	LANO01000069.1	100	1282	1356
4	LAOA01000150.1	100	5467	5393
4	LYMA02000042.1	100	8357	8431
4	LS398551.1	100	185048	185122
4	LAOR01000114.1	100	1260	1186
4	LANY01000042.1	100	6414	6488
4	LS398550.1	100	1731341	1731267
4	LS398551.1	100	2235833	2235759
4	LS398548.1	100	419907	419981
4	LANO01000046.1	100	13971	14045
4	LANY01000039.1	100	2386	2312
4	LANO01000002.1	100	14716	14790
4	LS398551.1	100	1283532	1283458
4	LANO01000040.1	100	16057	16131
4	LS398551.1	100	1858374	1858300
4	LS398551.1	100	1375103	1375177
4	LS398551.1	100	389374	389448
4	OUNA01000004.1	100	244818	244892
4	LYMA02000011.1	100	2684	2758
4	LS398548.1	100	2343208	2343134
4	LANO01000030.1	100	7263	7189
4	LAOA01000167.1	100	3023	3097
4	LANO01000032.1	100	8780	8854
4	LS398551.1	100	1749954	1749880
4	LS398551.1	100	469750	469824
4	LAOR01000049.1	100	937	863
4	LS398551.1	100	2310100	2310026
4	LANO01000014.1	100	16336	16410
4	OUNA01000005.1	100	354026	354100
4	LANO01000010.1	100	25368	25442
4	LS398551.1	98.67	830065	829991
4	OOHR01000007.1	98.67	123055	123129
4	LS398548.1	98.67	1365092	1365018
4	LS398551.1	98.67	1196910	1196836
4	LS398548.1	98.67	514780	514706
4	LS398547.1	98.67	857641	857715
4	LANN01000051.1	98.67	7240	7166
4	LANO01000017.1	98.67	9717	9643
4	LAOM01000055.1	98.67	1705	1631
4	LS398547.1	98.67	726550	726624
4	CP044031.1	98.67	839337	839411
4	LANO01000026.1	98.67	16956	17030
4	CP044031.1	98.67	422251	422325
4	LANO01000023.1	98.67	3667	3593
4	LS398549.1	98.67	1284509	1284435
4	LS398548.1	98.67	957397	957471
4	LS398552.1	98.67	204253	204327
4	LANZ01000225.1	98.67	1918	1844
4	LS398550.1	98.67	1187631	1187557
4	LANZ01000190.1	98.67	5254	5180
4	LYMA02000026.1	98.67	9531	9605
4	CP044031.1	98.67	1887469	1887543
4	LAOM01000015.1	98.67	8678	8752
4	LS398549.1	98.67	948902	948976
4	LS398549.1	98.67	469304	469230
4	OUNA01000004.1	98.67	195147	195221
4	LANO01000009.1	98.67	35954	36028
4	LAOM01000011.1	98.67	11510	11436
4	LS398551.1	98.67	2273606	2273680
4	LS398551.1	98.67	1717204	1717130
4	OOHR01000017.1	98.67	15874	15948
4	OOHR01000019.1	98.67	34527	34601
4	LS398552.1	98.67	1147258	1147184
4	LYMT01000349.1	98.67	161	235
4	AP008981.1	98.67	1945028	1945102
4	LYMA02000073.1	98.67	6516	6442
4	LS398548.1	98.67	1821911	1821837
4	LS398550.1	98.67	716146	716220
4	LS398549.1	98.67	1241723	1241797
4	LS398550.1	98.67	1580529	1580603
4	LAOA01000093.1	98.67	6356	6430
4	CP044031.1	98.67	619893	619967
4	LAOM01000017.1	98.67	10268	10342
4	LANZ01000088.1	98.67	296	370
4	LS398548.1	98.67	1638760	1638686
4	LANZ01000117.1	98.67	7245	7171
4	OUNA01000004.1	98.67	157991	158065
4	LS398549.1	98.67	2163051	2163125
4	LS398551.1	98.67	1905165	1905239
4	LYMT01000044.1	98.67	194	268
4	AP008981.1	98.67	1633836	1633910
4	OUNA01000001.1	98.67	9057	8983
4	LS398547.1	98.67	771651	771725
4	OOHR01000015.1	98.67	3953	3879
4	OOHR01000018.1	98.67	51052	51126
4	LANO01000018.1	98.67	5702	5776
4	LS398552.1	98.67	315333	315407
4	LS398548.1	98.67	162164	162238
4	LS398549.1	98.67	1095298	1095372
4	LS398551.1	98.67	957449	957523
4	LANY01000094.1	98.67	6889	6963
4	LS398548.1	98.67	1568992	1569066
4	LS398552.1	98.67	656634	656560
4	OUNA01000005.1	98.67	140039	140113
4	LS398550.1	98.67	552135	552061
4	LANZ01000115.1	98.67	5924	5998
4	LS398552.1	98.67	239005	238931
4	LYMT01000351.1	98.67	48	122
4	AP008981.1	98.67	1528632	1528558
4	LANZ01000191.1	98.67	4205	4131
4	LS398550.1	98.67	62496	62422
4	LANZ01000133.1	98.67	594	668
4	LANY01000034.1	98.67	9489	9563
4	LAOM01000038.1	98.67	2431	2357
4	LANZ01000271.1	98.67	4271	4345
4	LS398547.1	98.67	897529	897455
4	OOHR01000012.1	98.67	264389	264463
4	CP044031.1	98.67	1176366	1176440
4	LS398551.1	98.67	1796662	1796736
4	LS398550.1	98.67	2206231	2206157
4	LYMB01000244.1	98.67	762	688
4	AP008981.1	98.67	1730337	1730411
4	LS398548.1	98.67	1482144	1482070
4	OOHR01000004.1	98.67	6813	6739
4	OOHR01000012.1	98.67	146822	146896
4	LS398550.1	98.67	2288054	2287980
4	LS398551.1	98.67	125697	125771
4	LS398550.1	98.67	1519672	1519746
4	AP008981.1	98.67	208568	208494
4	OOHR01000001.1	98.67	3674	3748
4	LS398551.1	98.67	1592461	1592387
4	LS398547.1	98.67	1294051	1293977
4	OUNA01000002.1	98.67	22382	22308
4	LANY01000029.1	98.67	696	770
4	LANY01000122.1	98.67	4218	4292
4	OOHR01000020.1	97.33	148087	148161
4	LS398547.1	97.33	205269	205343
4	CP044031.1	97.33	1878203	1878129
4	LANY01000065.1	97.33	5655	5729
4	OUNA01000001.1	97.33	106430	106504
4	LS398552.1	97.33	1634039	1634113
4	LANZ01000043.1	97.33	1338	1264
4	LANZ01000181.1	97.33	4918	4844
4	LS398549.1	97.33	2111966	2112040
4	OOHR01000025.1	97.33	22741	22667
4	OOHR01000005.1	97.33	10190	10264
4	LS398550.1	97.33	124213	124287
4	LS398552.1	97.33	1319300	1319226
4	LS398547.1	97.33	1640769	1640695
4	LANZ01000138.1	97.33	321	247
4	LS398547.1	97.33	46013	46087
4	LS398552.1	97.33	1848032	1848106
4	LANZ01000072.1	97.33	9884	9810
4	OOHR01000003.1	97.33	30223	30297
4	LANZ01000018.1	97.33	692	618
4	LAOA01000114.1	97.33	6752	6678
4	LANZ01000009.1	97.33	24031	24105
4	LANM01000028.1	97.3	13216	13289
4	LS398552.1	97.3	87976	87903
4	LANZ01000053.1	97.3	4658	4585
4	LS398548.1	97.3	345637	345710
4	LYMA02000066.1	97.3	4607	4534
4	CP044031.1	97.3	1041866	1041793
4	AM494475.1	96	503568	503494
4	AM494475.1	96	39471	39545
4	AM494475.1	96	1958776	1958850
4	AP008981.1	96	1184257	1184183
4	AM494475.1	96	1177470	1177396
4	AM494475.1	96	1074695	1074621
4	AM494475.1	96	912533	912459
4	LS398549.1	96	2245946	2245872
4	AM494475.1	96	1300759	1300685
4	AM494475.1	96	1921469	1921543
4	AM494475.1	96	1399956	1400030
4	AM494475.1	96	1130958	1131032
4	AP008981.1	96	502859	502933
4	AM494475.1	96	1624261	1624187
4	AP008981.1	96	733310	733236
4	LS398550.1	96	2056124	2056198
4	AM494475.1	96	1679587	1679661
4	AM494475.1	96	1223569	1223495
4	LS398549.1	96	1376956	1377030
4	AM494475.1	96	864752	864678
4	AM494475.1	96	63210	63284
4	AM494475.1	96	972675	972601
4	AM494475.1	96	1473358	1473432
4	AP008981.1	96	96678	96752
4	AM494475.1	96	816262	816188
4	LAOR01000107.1	96	6190	6116
4	AM494475.1	96	1808460	1808534
4	LS398547.1	97.3	165444	165371
4	LAOA01000117.1	98.67	6202	6275
4	LANY01000118.1	98.67	3715	3642
4	AP008981.1	94.67	435755	435681
4	LANO01000034.1	98.67	5667	5740
4	LAOR01000079.1	98.67	3469	3542
4	LAOA01000117.1	98.67	1324	1251
4	LANZ01000099.1	97.33	3900	3973
4	LS398549.1	93.33	1750971	1751045
4	LANY01000157.1	94.59	228	155
4	LANY01000179.1	94.59	791	864
4	OUNA01000006.1	94.59	89583	89510
4	OUNA01000006.1	94.59	11332	11259
4	LANY01000029.1	97.18	11467	11537
4	LS398549.1	93.33	1435046	1435120
4	CP044031.1	93.33	610864	610938
4	LYMB01000373.1	93.33	458	532
4	LS398552.1	93.33	1776977	1777051
4	LS398551.1	93.33	619516	619442
4	AP008981.1	94.74	1466934	1467009
4	LANN01000032.1	94.74	3732	3657
4	LS398550.1	94.74	485939	486014
4	OOHR01000009.1	92	58933	59007
4	LYMT01000038.1	92	1427	1353
4	LS398549.1	92	1342734	1342808
4	LS398549.1	92	890967	891041
4	LANM01000055.1	97.33	5000	4928
4	AM494475.1	90.67	2011740	2011666
4	LS398551.1	90.67	740632	740706
4	LS398551.1	90.67	1081770	1081844
4	OOHR01000012.1	90.67	67527	67453
4	OUNA01000007.1	90.67	115936	115862
4	LS398548.1	90.67	2155377	2155303
4	LYMA02000023.1	98.46	15536	15472
4	AP008981.1	90.67	1850453	1850527
4	AM494475.1	90.67	1830811	1830885
4	LYMA02000069.1	90.67	13202	13128
4	LS398551.1	90.67	2387251	2387177
4	LYMA02000041.1	90.67	397	471
4	OUNA01000005.1	90.67	499062	498988
4	LS398548.1	90.67	1917556	1917482
4	LANN01000043.1	90.67	6544	6470
4	LANY01000004.1	90.67	80105	80179
4	LANZ01000081.1	90.67	8364	8438
4	LANY01000080.1	90.67	1344	1418
4	LYMB01000147.1	90.67	1543	1617
4	CP044031.1	89.33	573565	573491
4	LS398552.1	89.33	1213899	1213825
4	LAOR01000002.1	89.33	28018	28092
4	LS398552.1	89.33	937163	937089
4	CP044031.1	89.33	1764814	1764740
4	CP044031.1	89.33	1658535	1658461
4	LAOR01000066.1	89.33	2751	2677
4	LANZ01000006.1	89.33	10776	10702
4	LS398552.1	89.33	1196547	1196621
4	LANZ01000264.1	89.33	1216	1290
4	LANZ01000031.1	89.33	13053	13127
4	LS398552.1	89.33	1741171	1741097
4	AM494475.1	90.91	623665	623589
4	LS398552.1	89.33	1208785	1208711
4	AP008981.1	89.33	724553	724627
4	LYMA02000025.1	89.33	16966	17040
4	LS398550.1	89.33	1328501	1328427
4	LANM01000054.1	89.33	3271	3345
4	CP044031.1	90.28	1154147	1154076
4	LANZ01000031.1	90.14	18170	18240
4	AP008981.1	98.15	324259	324312
4	LAOA01000061.1	100	53	1
4	LS398550.1	98.15	1118297	1118244
4	LS398550.1	98.15	349644	349591
4	LS398550.1	98.15	1317676	1317729
4	LS398550.1	98.15	1079839	1079892
4	LS398550.1	98.15	976709	976762
4	LS398551.1	98.11	2270677	2270729
4	LANO01000018.1	98.11	2774	2826
4	LS398549.1	96.23	1569185	1569133
4	LS398552.1	94.44	1999020	1999073
4	LAOM01000001.1	96.23	16946	16894
5	LS398552.1	100	1531339	1531265
5	CP044031.1	100	1855811	1855885
5	OUNA01000007.1	100	59897	59823
5	CP044031.1	100	1034592	1034518
5	OOHR01000001.1	100	23365	23439
5	LS398550.1	100	1710967	1710893
5	OOHR01000025.1	100	4398	4324
5	LANY01000071.1	100	270	344
5	OOHR01000016.1	100	139648	139574
5	CP044031.1	100	318835	318761
5	LANZ01000125.1	100	6263	6337
5	OOHR01000023.1	100	10870	10944
5	CP044031.1	100	410438	410364
5	LANZ01000183.1	100	2568	2642
5	LS398552.1	100	1362263	1362337
5	LS398552.1	100	1988741	1988667
5	LANZ01000078.1	100	9199	9125
5	OOHR01000008.1	100	20163	20237
5	LS398552.1	100	80790	80716
5	LANY01000022.1	100	22870	22944
5	LS398552.1	100	919540	919466
5	LANZ01000210.1	100	4858	4932
5	LANZ01000189.1	100	390	316
5	LANZ01000062.1	100	8015	7941
5	LAOR01000032.1	100	8827	8901
5	LANY01000062.1	100	5657	5731
5	LS398552.1	100	174102	174028
5	LANZ01000146.1	100	5475	5402
5	LS398549.1	100	1705005	1705078
5	LS398549.1	100	1754784	1754857
5	OOHR01000014.1	100	9585	9512
5	OOHR01000002.1	100	112655	112582
5	LS398549.1	100	1319115	1319042
5	LAOM01000043.1	100	1447	1520
5	LS398552.1	100	1060634	1060561
5	LS398549.1	100	1895117	1895190
5	LS398549.1	100	815401	815474
5	LS398549.1	100	911713	911786
5	LANM01000124.1	100	355	282
5	CP044031.1	100	22178	22251
5	LS398549.1	100	611124	611051
5	LANY01000040.1	100	9368	9441
5	CP044031.1	100	1828728	1828801
5	LS398549.1	100	1060567	1060494
5	LAOM01000013.1	100	11927	11854
5	LS398549.1	100	1365126	1365199
5	LS398549.1	100	1949494	1949567
5	LS398549.1	100	1929502	1929429
5	OOHR01000017.1	100	36279	36352
5	LANZ01000238.1	100	907	834
5	OUNA01000007.1	100	6101	6028
5	LANO01000070.1	100	2747	2820
5	LANO01000073.1	100	6213	6140
5	LANZ01000272.1	98.67	2196	2122
5	OUNA01000002.1	98.67	2036	1962
5	LS398552.1	98.67	599307	599381
5	LAOR01000122.1	98.67	2648	2722
5	LAOR01000121.1	98.67	4731	4805
5	OOHR01000018.1	98.67	76089	76163
5	LANY01000032.1	98.67	4243	4169
5	LS398552.1	98.67	571529	571603
5	LS398550.1	98.67	24583	24657
5	LS398551.1	98.67	2178814	2178740
5	LANY01000017.1	98.67	31711	31637
5	LS398550.1	98.67	997237	997311
5	LANN01000087.1	98.67	482	556
5	CP044031.1	98.67	1641907	1641833
5	LANY01000056.1	98.67	7403	7329
5	LAOA01000149.1	98.67	482	556
5	LS398550.1	98.67	1363963	1363889
5	LYMB01000271.1	98.67	45	119
5	LS398550.1	98.67	1053721	1053647
5	CP044031.1	98.67	829034	828960
5	LAOA01000213.1	98.67	1592	1518
5	AP008981.1	98.67	1446425	1446499
5	LS398551.1	98.67	760983	761057
5	LAOA01000072.1	98.67	3356	3282
5	OUNA01000006.1	98.67	30152	30078
5	LS398550.1	98.67	143242	143316
5	AP008981.1	98.67	1678407	1678481
5	LS398550.1	98.67	2182573	2182499
5	LANZ01000082.1	98.67	2932	3006
5	LS398550.1	98.67	2236471	2236397
5	LS398552.1	98.67	1128930	1128856
5	AP008981.1	98.67	1553265	1553339
5	LAOR01000182.1	98.67	140	66
5	LS398550.1	98.67	1945467	1945541
5	LANN01000059.1	98.67	119	193
5	LANZ01000095.1	98.67	6400	6474
5	OUNA01000006.1	98.67	408389	408315
5	LAOR01000166.1	98.67	1757	1831
5	OUNA01000005.1	98.67	614975	614901
5	LYMB01000278.1	98.67	130	204
5	LANY01000178.1	98.67	571	497
5	LANY01000186.1	98.67	2004	1930
5	LAOR01000147.1	98.67	2135	2209
5	LAOA01000040.1	98.67	5038	5112
5	LANO01000019.1	98.67	19081	19155
5	OOHR01000025.1	98.67	63052	62978
5	LS398552.1	98.67	1238754	1238828
5	LAOR01000071.1	98.67	2649	2575
5	OUNA01000007.1	98.67	93830	93756
5	LANY01000137.1	98.67	945	871
5	LYMA02000080.1	98.67	1677	1603
5	OUNA01000005.1	98.67	576307	576233
5	LS398548.1	98.67	440240	440314
5	OOHR01000004.1	98.67	63650	63724
5	OUNA01000005.1	98.67	371775	371849
5	OOHR01000012.1	98.65	302745	302672
5	LS398552.1	98.65	218623	218550
5	OOHR01000016.1	98.65	160282	160355
5	LAOA01000145.1	98.65	3863	3936
5	LANO01000003.1	98.65	6245	6318
5	LS398549.1	98.65	1118193	1118266
5	LS398549.1	98.65	2133626	2133699
5	LS398547.1	98.65	332957	332884
5	LANO01000045.1	98.65	14512	14439
5	LANO01000014.1	98.65	30938	31011
5	LANO01000002.1	98.65	52177	52104
5	LANO01000001.1	98.65	119540	119613
5	LS398547.1	98.65	69832	69905
5	LS398548.1	98.65	1899888	1899961
5	LS398551.1	98.65	1539930	1540003
5	LS398551.1	98.65	2120821	2120894
5	LANO01000060.1	98.65	11835	11762
5	LS398548.1	98.65	1406987	1406914
5	OOHR01000020.1	98.65	31168	31095
5	LS398551.1	98.65	363413	363340
5	LANZ01000091.1	97.33	5212	5286
5	LANZ01000070.1	98.65	6421	6348
5	LS398550.1	98.65	465964	466037
5	OOHR01000002.1	98.65	83522	83449
5	LANZ01000178.1	98.65	3194	3267
5	LANO01000050.1	98.65	6353	6280
5	LS398548.1	98.65	151409	151336
5	LANO01000031.1	98.65	12994	13067
5	LS398547.1	98.65	1706596	1706669
5	LANZ01000145.1	98.65	6091	6164
5	LS398548.1	98.65	2322437	2322364
5	LAOA01000141.1	98.65	3849	3776
5	LS398551.1	98.65	723614	723687
5	LANO01000071.1	98.65	2883	2810
5	OUNA01000004.1	98.67	217216	217290
5	LS398548.1	98.65	908208	908135
5	LS398551.1	98.65	336060	336133
5	LS398552.1	98.65	1835587	1835514
5	LANZ01000291.1	98.65	1020	1093
5	CP044031.1	98.65	162559	162632
5	LS398552.1	98.65	838889	838816
5	LS398549.1	98.65	161342	161415
5	LS398549.1	98.65	1069781	1069854
5	LYMA02000078.1	98.65	2272	2199
5	LANZ01000123.1	98.65	2028	2101
5	OUNA01000006.1	98.65	226466	226539
5	LANO01000004.1	98.65	3239	3312
5	LS398550.1	98.65	705291	705218
5	LS398550.1	98.65	42118	42045
5	CP044031.1	98.65	983083	983156
5	LANZ01000107.1	98.65	2068	2141
5	LS398552.1	98.65	1583389	1583462
5	CP044031.1	98.65	1025409	1025482
5	LAOM01000014.1	98.65	5696	5623
5	LS398548.1	98.65	1797753	1797680
5	LS398551.1	98.65	1246055	1246128
5	LANO01000037.1	98.65	14010	13937
5	LANO01000068.1	98.65	6364	6437
5	LYMA02000073.1	98.65	19766	19693
5	LANN01000083.1	98.65	391	318
5	LANM01000085.1	98.65	2206	2133
5	LS398548.1	98.65	1225834	1225761
5	LAOM01000074.1	98.65	821	894
5	LAOA01000175.1	98.65	2084	2157
5	LAOR01000205.1	98.65	1625	1698
5	LS398548.1	98.65	2214647	2214720
5	LANM01000016.1	98.65	22988	23061
5	LANZ01000078.1	98.65	337	410
5	LS398549.1	98.65	2228737	2228664
5	LS398550.1	98.65	1605652	1605725
5	LANZ01000158.1	98.65	385	312
5	LANO01000062.1	98.65	657	584
5	LANO01000038.1	98.65	9273	9346
5	LANZ01000206.1	98.65	281	354
5	LS398548.1	98.65	977744	977817
5	LS398547.1	98.65	911779	911852
5	AP008981.1	98.65	1934216	1934143
5	LS398551.1	98.65	61379	61452
5	CP044031.1	98.65	857587	857660
5	LANO01000048.1	98.65	9909	9836
5	OOHR01000012.1	97.33	287239	287313
5	LANZ01000303.1	98.65	184	111
5	LS398551.1	98.65	1167895	1167968
5	LYMA02000052.1	98.65	14110	14183
5	LAOR01000135.1	98.65	2665	2738
5	LYMA02000006.1	98.65	4600	4673
5	OOHR01000011.1	98.65	2026	2099
5	LS398547.1	98.65	1620579	1620506
5	LS398548.1	98.65	1589328	1589401
5	LANZ01000229.1	98.65	728	655
5	LAOA01000170.1	98.65	4591	4664
5	LANO01000051.1	98.65	9282	9209
5	LAOA01000232.1	98.65	1564	1637
5	LS398547.1	98.65	318176	318249
5	LS398552.1	98.65	1025948	1026021
5	LANO01000043.1	98.65	1884	1811
5	OUNA01000004.1	98.65	265911	265838
5	LYMA02000097.1	98.65	36732	36659
5	LAOR01000176.1	98.65	2996	2923
5	LANO01000018.1	98.65	22503	22430
5	LANZ01000177.1	98.65	169	242
5	LANO01000046.1	98.65	2156	2229
5	LS398547.1	98.65	882680	882753
5	LS398547.1	97.33	1826421	1826495
5	LANZ01000080.1	98.65	1393	1320
5	LS398552.1	98.65	289109	289036
5	LS398552.1	98.65	71928	72001
5	LAOA01000077.1	98.65	1584	1511
5	OOHR01000016.1	97.33	12760	12834
5	LS398550.1	97.33	803706	803780
5	LS398548.1	98.65	1460375	1460302
5	OOHR01000025.1	98.65	40511	40584
5	LS398551.1	98.65	601138	601065
5	LS398547.1	98.65	743797	743870
5	LS398547.1	98.65	1460485	1460412
5	LS398549.1	98.65	1457670	1457743
5	LANO01000002.1	98.65	74618	74691
5	LS398547.1	98.65	1106463	1106536
5	LANY01000050.1	98.65	6483	6410
5	LS398551.1	98.65	2290412	2290339
5	OOHR01000016.1	98.65	60086	60159
5	LS398549.1	98.65	543901	543974
5	LAOR01000144.1	98.65	777	850
5	LANZ01000171.1	98.65	4362	4435
5	LS398552.1	98.65	820959	821032
5	OOHR01000016.1	98.65	83593	83666
5	LANO01000061.1	98.65	4821	4748
5	LANO01000013.1	98.65	30855	30928
5	LANZ01000069.1	98.65	9899	9826
5	LAOM01000065.1	98.65	2137	2210
5	LAOA01000047.1	98.65	103	30
5	LAOM01000067.1	98.65	1593	1520
5	LS398551.1	98.65	1363285	1363358
5	LANO01000005.1	98.65	48442	48515
5	LS398547.1	98.65	519900	519973
5	LS398548.1	98.65	889852	889779
5	LYMA02000010.1	98.65	12699	12626
5	LANZ01000049.1	98.65	2758	2831
5	LANO01000025.1	98.65	5246	5173
5	LS398549.1	98.65	409724	409651
5	LAOA01000061.1	98.65	5636	5709
5	OOHR01000012.1	98.65	172185	172258
5	OOHR01000016.1	98.65	50387	50314
5	AP008981.1	98.65	346921	346848
5	OOHR01000012.1	98.65	309603	309676
5	LAOR01000063.1	98.65	2241	2314
5	LANO01000066.1	98.65	2800	2873
5	LS398550.1	98.65	2076511	2076584
5	LS398548.1	98.65	56558	56631
5	LAOM01000060.1	98.65	463	390
5	LAOR01000177.1	98.65	693	620
5	LS398550.1	98.65	494945	495018
5	AP008981.1	98.65	1477015	1477088
5	LS398547.1	98.65	1082884	1082957
5	LS398549.1	98.65	448901	448828
5	LS398551.1	98.65	1816196	1816269
5	LANZ01000066.1	98.65	10323	10250
5	LS398551.1	98.65	1074123	1074196
5	CP044031.1	98.65	1741785	1741712
5	LS398549.1	98.65	364493	364566
5	LANN01000056.1	98.65	577	504
5	LANZ01000192.1	98.65	3641	3714
5	LANO01000072.1	98.65	7096	7169
5	LS398548.1	98.65	1345160	1345087
5	LS398551.1	98.65	813778	813705
5	LS398547.1	98.65	958635	958708
5	LANZ01000290.1	98.65	2150	2223
5	LAOA01000233.1	98.65	1285	1212
5	LS398550.1	97.33	1542972	1543046
5	LS398550.1	98.65	531687	531614
5	LS398551.1	98.65	146092	146165
5	LS398548.1	98.65	1680050	1680123
5	OOHR01000005.1	98.65	24663	24590
5	CP044031.1	98.65	1093477	1093404
5	LAOR01000189.1	98.65	1927	2000
5	LYMA02000083.1	98.65	2866	2939
5	LAOA01000072.1	98.65	6663	6736
5	LS398548.1	98.65	1558409	1558336
5	LAOA01000125.1	98.65	1323	1250
5	LS398549.1	98.65	151639	151566
5	LAOA01000206.1	98.65	1771	1698
5	LS398551.1	98.65	1188283	1188210
5	LS398551.1	98.65	264043	263970
5	OUNA01000005.1	98.65	29932	29859
5	CP044031.1	98.65	1905504	1905577
5	LS398551.1	98.65	309152	309225
5	LAOA01000201.1	98.65	2776	2849
5	LS398551.1	98.65	1223609	1223536
5	LYMA02000088.1	97.3	5033	4960
5	LYMA02000027.1	98.65	11173	11100
5	LANY01000048.1	98.65	9173	9246
5	LS398551.1	98.65	2365612	2365539
5	LS398547.1	98.65	227890	227963
5	LS398548.1	98.65	1126190	1126263
5	LS398552.1	98.65	266589	266662
5	CP044031.1	98.65	371403	371476
5	LANY01000180.1	98.65	2106	2179
5	OUNA01000006.1	98.65	288798	288725
5	LS398552.1	98.65	1868430	1868503
5	LS398549.1	98.65	1995519	1995592
5	LAOA01000130.1	98.65	5740	5813
5	LANY01000159.1	98.65	2934	3007
5	CP044031.1	98.65	1113579	1113506
5	CP044031.1	98.65	1196807	1196880
5	LAOA01000055.1	98.65	1718	1645
5	LAOA01000107.1	98.65	3193	3120
5	LAOA01000143.1	98.65	5651	5578
5	OUNA01000005.1	98.65	232062	231989
5	LANY01000055.1	98.65	754	681
5	LS398550.1	98.65	414456	414529
5	LS398547.1	98.65	1842857	1842784
5	LAOM01000040.1	98.65	3786	3859
5	AP008981.1	97.3	186068	185995
5	LS398548.1	97.3	1017314	1017387
5	LS398552.1	97.3	360101	360028
5	CP044031.1	97.3	1467248	1467321
5	LYMA02000008.1	97.3	4266	4193
5	CP044031.1	97.3	1557899	1557826
5	LS398548.1	97.3	724546	724473
5	LAOR01000057.1	97.33	662	588
5	AP008981.1	97.3	1961362	1961435
5	LANZ01000001.1	97.3	33780	33853
5	AP008981.1	97.3	415216	415143
5	LS398548.1	97.3	1618885	1618812
5	AP008981.1	97.3	691736	691809
5	LANZ01000011.1	97.3	13000	12927
5	AP008981.1	97.3	921744	921817
5	AP008981.1	97.3	169460	169387
5	LAOR01000198.1	97.3	3283	3356
5	AP008981.1	97.3	1508004	1507931
5	LS398548.1	97.3	2038292	2038365
5	CP044031.1	97.3	1227973	1227900
5	LS398548.1	97.3	2183633	2183560
5	LYMA02000004.1	97.3	17007	17080
5	AP008981.1	97.3	1041991	1041918
5	OUNA01000001.1	97.3	129329	129402
5	LS398552.1	97.3	717661	717734
5	OOHR01000008.1	97.33	49825	49751
5	AP008981.1	97.3	568980	569053
5	LYMA02000058.1	97.3	6805	6732
5	OOHR01000021.1	97.33	13130	13056
5	AP008981.1	97.3	365515	365442
5	AP008981.1	97.3	116301	116374
5	LS398550.1	97.3	1417179	1417106
5	LYMA02000081.1	97.3	4149	4222
5	LANM01000075.1	97.3	4900	4973
5	LS398548.1	97.3	185440	185513
5	AP008981.1	97.3	1057548	1057621
5	AP008981.1	97.3	1699465	1699392
5	LS398548.1	97.3	354788	354861
5	LS398551.1	96	981195	981269
5	LS398551.1	96	1839567	1839493
5	LS398548.1	96	2426065	2425991
5	LS398548.1	96	799910	799984
5	AP008981.1	96	1163590	1163516
5	LAOA01000060.1	96	7647	7721
5	LS398551.1	96	484375	484449
5	LS398548.1	96	2373343	2373417
5	LANY01000001.1	96	94092	94018
5	OUNA01000006.1	96	187593	187519
5	LS398548.1	96	1512690	1512764
5	LYMA02000050.1	96	75123	75049
5	LS398548.1	96	83659	83733
5	AP008981.1	96	1870783	1870857
5	LANM01000018.1	96	1951	2025
5	LYMA02000054.1	96	5252	5326
5	LYMA02000098.1	96	1887	1813
5	LAOA01000060.1	97.3	358	285
5	LS398548.1	97.3	2356275	2356202
5	LANN01000070.1	97.33	3077	3003
5	LAOA01000112.1	97.3	4200	4127
5	LAOA01000154.1	97.3	521	594
5	LS398550.1	97.3	1167209	1167136
5	LS398550.1	97.3	99560	99487
5	LS398550.1	97.33	278081	278155
5	LS398551.1	97.3	2213647	2213574
5	LAOA01000102.1	97.3	1740	1667
5	LANY01000138.1	97.3	3928	4001
5	LS398551.1	97.3	1694375	1694302
5	OUNA01000005.1	97.3	160404	160477
5	LS398550.1	97.3	736525	736598
5	AP008981.1	97.33	1302837	1302911
5	LS398548.1	97.3	492581	492508
5	LS398551.1	97.3	1102183	1102256
5	LS398549.1	97.3	1399516	1399589
5	LS398550.1	97.3	1467210	1467137
5	LS398550.1	95.95	931454	931381
5	CP044031.1	95.95	668131	668204
5	LS398550.1	95.95	766241	766168
5	CP044031.1	95.95	638990	639063
5	LS398547.1	95.95	1445663	1445736
5	LS398550.1	95.95	1096792	1096865
5	CP044031.1	95.95	91902	91829
5	LANY01000142.1	96	4020	3946
5	OUNA01000006.1	96	69016	68942
5	LANY01000051.1	96	4921	4995
5	OUNA01000005.1	96	578732	578806
5	OOHR01000007.1	95.95	146212	146285
5	OUNA01000005.1	96	198090	198016
5	LS398552.1	95.95	1300456	1300383
5	OUNA01000008.1	96	63889	63815
5	LANY01000058.1	96	1001	1075
5	LAOA01000103.1	96	829	755
5	LANY01000185.1	96	115	41
5	OUNA01000005.1	96	424152	424078
5	OUNA01000004.1	96	178419	178493
5	OUNA01000006.1	96	379827	379901
5	OUNA01000006.1	96	299523	299597
5	OUNA01000008.1	96	29165	29239
5	LANZ01000074.1	95.95	9653	9580
5	LANY01000047.1	96	2015	2089
5	LANY01000041.1	96	3484	3558
5	LANY01000162.1	96	1525	1599
5	LANZ01000325.1	98.67	1720	1793
5	OUNA01000007.1	96	137640	137714
5	OUNA01000005.1	96	478688	478614
5	LANY01000137.1	96	3367	3441
5	LYMA02000075.1	95.95	2393	2320
5	LAOA01000191.1	96	651	577
5	LANZ01000098.1	95.95	1160	1087
5	LANY01000095.1	96	831	905
5	AM494475.1	94.67	606879	606805
5	AM494475.1	94.67	2050285	2050211
5	LAOR01000006.1	95.95	15474	15401
5	AM494475.1	93.33	322574	322648
5	LANO01000016.1	95.95	20270	20197
5	LAOA01000005.1	98.65	2045	1973
5	LANY01000153.1	98.65	43	115
5	LANZ01000184.1	98.65	3336	3264
5	LANY01000134.1	98.65	633	705
5	LANO01000044.1	97.3	13817	13745
5	LS398547.1	98.55	643447	643379
5	LANZ01000104.1	98.55	6764	6696
5	AM494475.1	93.33	943522	943448
5	AM494475.1	93.33	1485925	1485999
5	LAOA01000230.1	97.3	1627	1699
5	AM494475.1	93.33	1972709	1972783
5	AM494475.1	93.33	805112	805038
5	AM494475.1	93.33	1411148	1411222
5	AM494475.1	93.33	700113	700187
5	AM494475.1	93.33	1290937	1290863
5	AM494475.1	93.33	494421	494495
5	AM494475.1	93.33	872527	872601
5	AM494475.1	93.33	128464	128390
5	AM494475.1	93.33	1797109	1797035
5	LANY01000168.1	100	1	66
5	AP008981.1	94.67	1121598	1121525
5	LS398550.1	94.67	2137953	2137880
5	LANN01000002.1	94.67	38504	38431
5	LAOR01000137.1	98.48	5458	5393
5	AP008981.1	98.44	1704552	1704615
5	LANZ01000195.1	98.44	5961	5898
5	LANY01000109.1	94.67	6671	6743
5	LAOR01000049.1	100	8867	8924
5	LANM01000084.1	95.95	1153	1083
5	LAOR01000099.1	95.45	65	1
5	LANZ01000012.1	94	24503	24552
5	LANN01000014.1	94	25653	25702
5	LANM01000011.1	94	24246	24295
5	LAOR01000048.1	94	2252	2203
5	LS398547.1	94	824308	824357
5	LYMA02000058.1	94	76726	76775
5	CP044031.1	94	479479	479430
5	LS398552.1	94	1691687	1691638
5	LS398549.1	94	1686617	1686568
5	LAOA01000003.1	92	23551	23502
6	LAOM01000062.1	100	5720	5646
6	LAOR01000015.1	100	3159	3085
6	OUNA01000006.1	98.67	346753	346827
6	LANY01000007.1	98.67	34535	34609
6	LS398551.1	93.33	1999420	1999494
6	LANN01000015.1	93.33	23797	23723
6	OOHR01000010.1	93.33	45920	45846
6	LS398549.1	93.33	1765805	1765879
6	LS398550.1	93.33	970067	969993
6	LS398547.1	93.33	795980	795906
6	LAOM01000070.1	93.33	4607	4681
6	LYMT01000010.1	93.33	2964	3038
6	LANZ01000057.1	93.33	4748	4822
6	CP044031.1	93.33	604364	604290
6	LANM01000008.1	93.33	3937	4011
6	LYMA02000058.1	93.33	49148	49074
6	AM494475.1	93.33	370789	370863
6	LANO01000007.1	93.33	35056	35130
6	LS398552.1	93.33	1770502	1770428
6	AP008981.1	93.33	90174	90100
6	LS398548.1	93.33	1995951	1996025
6	LYMB01000010.1	98.21	2923	2978
7	LYMT01000402.1	100	122	196
7	LAOA01000082.1	100	4942	4868
7	LS398552.1	100	1139595	1139669
7	LS398550.1	98.67	269991	269917
7	LS398548.1	97.33	1809715	1809789
7	LYMA02000026.1	97.33	21726	21652
7	LYMB01000062.1	96	1162	1088
7	LAOR01000163.1	96	176	250
7	LANZ01000217.1	94.67	933	859
7	LS398547.1	94.67	658696	658770
7	LANZ01000245.1	94.67	2674	2600
7	LS398547.1	94.67	461487	461561
7	LAOA01000136.1	94.67	5568	5642
7	LANZ01000121.1	94.67	6049	6123
7	LYMT01000401.1	94.67	122	196
7	LANY01000111.1	94.67	1933	2007
7	LS398549.1	94.67	1444245	1444171
7	LS398551.1	94.67	2227137	2227211
7	LANY01000149.1	94.67	440	514
7	LAOA01000169.1	94.67	4358	4284
7	LS398551.1	94.67	376772	376846
7	OUNA01000001.1	94.67	115816	115742
7	LAOR01000154.1	93.33	4123	4049
7	LANZ01000123.1	93.33	1210	1136
7	LANO01000025.1	93.33	18579	18653
7	LAOA01000001.1	93.33	58862	58936
7	AP008981.1	93.33	685682	685608
7	CP044031.1	93.33	667313	667239
7	LS398552.1	93.33	1836405	1836479
7	LYMT01000050.1	93.33	943	869
7	LAOR01000145.1	93.33	223	297
7	LANY01000008.1	93.33	60241	60167
7	LYMA02000004.1	93.33	28115	28189
7	LS398549.1	93.33	899766	899692
7	LAOA01000086.1	93.33	6064	6138
7	OUNA01000004.1	93.33	252175	252101
7	LS398549.1	93.33	31736	31662
7	LANY01000140.1	93.33	2441	2515
7	LANY01000078.1	93.33	566	640
7	LANY01000184.1	93.33	3020	3094
7	LS398549.1	93.33	1386033	1385959
7	LANY01000163.1	93.33	3947	4021
7	LS398549.1	93.33	2171781	2171707
7	OOHR01000012.1	93.33	158799	158725
7	LANY01000119.1	93.33	5927	6001
7	LS398551.1	93.33	295807	295733
7	LS398548.1	93.33	138044	137970
7	LS398552.1	93.33	1546753	1546827
7	CP044031.1	93.33	334249	334323
7	AP008981.1	93.33	221296	221222
7	LS398550.1	93.33	1262012	1262086
7	LYMT01000058.1	93.33	413	487
7	LS398552.1	93.33	558044	557970
7	LANN01000124.1	93.33	197	271
7	LANZ01000198.1	93.33	2679	2605
7	LS398549.1	93.33	353245	353171
7	LANZ01000041.1	92	3608	3682
7	LANY01000117.1	92	4820	4746
7	LAOA01000120.1	92	4525	4451
7	LS398552.1	92	816845	816771
7	LYMB01000069.1	92	1189	1263
7	CP044031.1	93.24	564275	564348
7	LANZ01000168.1	94.67	5535	5462
7	LAOA01000210.1	92	323	249
7	LANY01000035.1	92	12826	12900
7	LANN01000121.1	92	1331	1405
7	LYMT01000404.1	92	332	406
7	LS398551.1	92	1707948	1708022
7	CP044031.1	92	1871800	1871874
7	LS398550.1	92	2197468	2197542
7	LANO01000056.1	92	5804	5878
7	LANY01000066.1	92	892	966
7	LYMB01000067.1	92	686	612
7	LAOA01000195.1	92	3682	3608
7	LANO01000043.1	92	15420	15494
7	LYMB01000066.1	92	1654	1580
7	OUNA01000007.1	92	173113	173187
7	LS398549.1	92	1104688	1104614
7	LS398550.1	92	1589824	1589750
7	LANN01000118.1	92	2186	2112
7	LANM01000061.1	90.67	1464	1538
7	LANO01000058.1	90.67	8603	8677
7	LS398551.1	90.67	1803045	1802971
7	LS398551.1	90.67	1435750	1435676
7	LANO01000017.1	90.67	3332	3406
7	LANO01000006.1	90.67	14060	14134
7	LYMA02000040.1	90.67	28875	28801
7	LS398548.1	90.67	647439	647365
7	LS398548.1	90.67	1416779	1416853
7	LANY01000151.1	90.67	3146	3220
7	LS398548.1	90.67	1953315	1953389
7	LS398547.1	89.33	779902	779828
7	OOHR01000015.1	90.67	32681	32755
7	LANZ01000087.1	89.33	1199	1125
7	LAOA01000165.1	89.33	2891	2817
7	LANO01000053.1	93.42	177	251
7	LANY01000087.1	88	253	327
7	LANO01000026.1	89.33	23323	23250
7	AM494475.1	92.19	498540	498603
7	AM494475.1	92.19	1168249	1168312
7	OOHR01000004.1	89.47	52691	52617
8	CP044031.1	100	1876252	1876326
8	LS398549.1	100	2243485	2243558
8	LS398551.1	97.3	1376326	1376253
8	LANO01000046.1	97.3	15194	15121
8	LS398551.1	97.3	391849	391776
8	LS398547.1	100	1638288	1638357
8	AP008981.1	100	680727	680658
8	LS398550.1	100	718624	718555
8	LAOR01000133.1	100	3515	3584
8	LS398547.1	100	207750	207681
8	LS398550.1	100	1522147	1522078
8	LAOR01000089.1	100	5866	5935
8	OUNA01000005.1	100	496587	496656
8	LS398550.1	100	1268647	1268716
8	LS398550.1	100	347178	347247
8	LAOA01000150.1	100	1454	1385
8	LANY01000114.1	100	2596	2527
8	LANY01000034.1	100	11965	11896
8	OOHR01000015.1	100	1486	1555
8	LS398550.1	100	549658	549727
8	LS398552.1	100	1850507	1850438
8	OUNA01000001.1	100	6579	6648
8	LANZ01000117.1	100	4778	4847
8	LAOR01000131.1	100	1565	1634
8	LS398550.1	100	1082316	1082247
8	LS398550.1	100	1320142	1320073
8	AP008981.1	100	1321613	1321544
8	LAOA01000150.1	100	3003	3072
8	LANY01000128.1	100	90	159
8	LS398551.1	95.95	743107	743034
8	LS398551.1	95.95	1907637	1907564
8	AP008981.1	95.95	730837	730910
8	LS398551.1	95.95	2384776	2384849
8	AP008981.1	95.95	99151	99078
8	AP008981.1	95.95	1732810	1732737
8	LANY01000179.1	98.57	3264	3195
8	LANZ01000051.1	98.57	1872	1941
8	CP044031.1	98.57	1178832	1178763
8	LS398549.1	98.57	26008	25939
8	LANY01000079.1	98.57	3009	3078
8	LS398552.1	98.57	1039816	1039885
8	LANY01000064.1	98.57	4893	4962
8	CP044031.1	98.57	622359	622290
8	LS398552.1	98.57	534880	534949
8	LAOR01000152.1	98.57	4186	4255
8	OOHR01000025.1	94.59	20267	20340
8	OOHR01000012.1	94.59	266855	266782
8	LANY01000127.1	94.59	3922	3849
8	LYMB01000431.1	94.59	375	302
8	CP044031.1	94.59	1812184	1812111
8	OUNA01000006.1	94.59	87109	87182
8	LS398550.1	97.14	60018	60087
8	LS398548.1	97.14	642742	642673
8	LS398548.1	97.14	2143906	2143837
8	LS398548.1	97.14	1571470	1571401
8	LYMB01000048.1	97.14	308	377
8	LYMA02000007.1	97.14	15229	15298
8	OOHR01000008.1	97.14	2077	2008
8	LYMA02000023.1	97.14	13068	13137
8	LANO01000069.1	97.14	3758	3689
8	LS398549.1	97.14	1097773	1097704
8	LS398548.1	97.14	164643	164574
8	OUNA01000007.1	97.14	113458	113527
8	LYMA02000024.1	97.14	5640	5709
8	LS398548.1	97.14	1243544	1243613
8	LS398552.1	97.14	1345725	1345656
8	OOHR01000004.1	97.14	4434	4503
8	LYMA02000014.1	97.14	7173	7242
8	LANY01000065.1	97.14	8123	8054
8	OOHR01000012.1	97.14	149201	149132
8	OOHR01000003.1	97.14	32700	32631
8	LS398548.1	97.14	959863	959794
8	OOHR01000021.1	97.14	26000	26069
8	LYMA02000011.1	97.14	5166	5097
8	LS398548.1	97.14	422376	422307
8	LS398548.1	97.14	2152893	2152962
8	LS398548.1	97.14	512302	512371
8	LS398548.1	97.14	1957989	1958058
8	LAOA01000084.1	97.14	3971	3902
8	AP008981.1	97.14	1291299	1291230
8	LS398551.1	97.14	2233355	2233424
8	LANO01000030.1	97.14	4786	4855
8	LAOA01000167.1	97.14	4973	4904
8	LANZ01000169.1	97.14	1001	1070
8	OOHR01000018.1	97.14	53432	53363
8	LS398552.1	97.14	245911	245842
8	LYMA02000073.1	97.14	4050	4119
8	LANO01000010.1	97.14	27845	27776
8	OUNA01000004.1	97.14	197625	197556
8	LANZ01000046.1	97.14	7817	7748
8	LS398551.1	97.14	1747475	1747544
8	LANZ01000190.1	93.33	3213	3287
8	LS398547.1	93.33	728591	728517
8	AP008981.1	97.14	134946	135015
8	CP044031.1	95.71	338679	338748
8	LS398552.1	95.71	934698	934767
8	LS398552.1	95.71	1199021	1198952
8	CP044031.1	95.71	1955187	1955118
8	CP044031.1	95.71	613374	613305
8	LS398552.1	95.71	1550655	1550724
8	LANZ01000264.1	95.71	3688	3619
8	LS398552.1	95.71	1076286	1076355
8	LS398552.1	95.71	1841124	1841193
8	LANZ01000181.1	98.51	2438	2504
8	LS398547.1	98.51	895557	895623
8	LS398550.1	98.51	1018854	1018920
8	OUNA01000007.1	98.51	193054	193120
8	LANY01000018.1	98.51	31882	31948
8	LANZ01000164.1	98.51	1717	1651
8	LS398551.1	98.51	281878	281944
8	LS398551.1	98.51	1523832	1523766
8	LS398550.1	98.51	126691	126625
8	LS398547.1	98.51	1291573	1291639
8	LS398552.1	98.51	1144779	1144845
8	LAOA01000092.1	98.51	2501	2435
8	OUNA01000001.1	98.51	174884	174950
8	LS398551.1	98.51	1084245	1084179
8	OUNA01000005.1	98.51	5949	6015
8	LS398551.1	98.51	958674	958608
8	LANY01000114.1	98.51	1185	1251
8	LANY01000160.1	98.51	2812	2746
8	LS398549.1	93.24	1345221	1345148
8	LS398551.1	98.51	618291	618357
8	LAOM01000015.1	98.51	9119	9053
8	LANO01000057.1	98.51	2720	2786
8	LANO01000017.1	98.51	8494	8560
8	LS398550.1	98.51	2286127	2286193
8	OUNA01000002.1	98.51	19908	19974
8	LS398550.1	98.51	263683	263617
8	LS398550.1	98.51	1185156	1185222
8	LANY01000089.1	98.51	1623	1689
8	LYMA02000042.1	98.51	10832	10766
8	LS398551.1	98.51	1591238	1591304
8	LS398548.1	98.51	2340733	2340799
8	LS398551.1	98.51	828840	828906
8	OUNA01000004.1	98.51	160470	160404
8	OUNA01000001.1	98.51	108896	108830
8	LAOR01000046.1	98.51	7751	7685
8	OUNA01000005.1	98.51	356504	356438
8	LS398551.1	98.51	128163	128097
8	LANY01000118.1	98.51	1243	1309
8	LS398550.1	98.51	1751260	1751326
8	LS398550.1	98.51	979185	979119
8	LANY01000093.1	98.51	5925	5991
8	LYMT01000120.1	98.51	833	899
8	LANO01000009.1	98.51	37170	37104
8	LS398547.1	98.51	774129	774063
8	LS398547.1	98.51	1427188	1427122
8	OUNA01000006.1	98.51	8855	8921
8	OUNA01000005.1	93.24	142518	142445
8	LANZ01000088.1	98.51	2268	2202
8	LANO01000034.1	98.51	6891	6825
8	LS398551.1	98.51	1797885	1797819
8	LANZ01000099.1	98.51	6373	6307
8	LS398552.1	98.51	236527	236593
8	LS398550.1	98.51	1583004	1582938
8	LANY01000127.1	98.51	2482	2548
8	OOHR01000017.1	98.51	18340	18274
8	LS398549.1	98.51	466826	466892
8	LS398550.1	98.51	2058599	2058533
8	LANO01000056.1	98.51	12569	12635
8	LANO01000026.1	98.51	18181	18115
8	LAOR01000079.1	98.51	5932	5866
8	LAOM01000027.1	98.51	799	733
8	LS398547.1	98.51	860119	860053
8	LANY01000064.1	98.51	6150	6084
8	AM494475.1	97.22	2009254	2009325
8	OOHR01000007.1	94.29	125530	125461
8	AM494475.1	97.22	1441407	1441478
8	LS398550.1	94.29	787743	787812
8	AM494475.1	97.22	689214	689143
8	AM494475.1	97.22	1262965	1263036
8	LS398548.1	93.06	1362616	1362687
8	LS398548.1	93.06	1054021	1054092
8	LS398548.1	93.06	1819873	1819944
8	LYMA02000026.1	93.06	11569	11498
8	LS398548.1	93.06	1479677	1479748
8	LS398552.1	95.59	551257	551190
8	LS398550.1	95.59	295891	295824
8	LANN01000041.1	95.59	7603	7670
8	CP044031.1	95.59	1401597	1401664
8	LANZ01000220.1	95.59	1988	2055
8	LANO01000040.1	95.65	18538	18470
8	LS398551.1	97.01	472226	472160
8	LAOA01000137.1	97.14	1096	1028
8	LS398551.1	97.01	2307624	2307690
8	LANZ01000108.1	92.86	1469	1400
8	LANZ01000035.1	92.86	15539	15470
8	LS398547.1	92.86	1861426	1861357
8	LANO01000014.1	97.01	18811	18745
8	LS398551.1	97.01	1855899	1855965
8	LS398551.1	95.52	1714729	1714795
8	OOHR01000019.1	95.52	37002	36936
8	LYMT01000036.1	94.44	524	453
8	CP044031.1	94.03	1921854	1921920
8	CP044031.1	94.03	109040	109106
8	CP044031.1	94.03	1656060	1656126
8	OOHR01000019.1	94.03	24776	24710
8	LAOM01000011.1	94.03	9039	9105
8	OOHR01000024.1	94.03	65396	65330
8	LS398552.1	94.03	2001507	2001441
8	OOHR01000009.1	94.03	61424	61358
8	CP044031.1	94.03	571091	571157
8	CP044031.1	94.03	1762341	1762407
8	OOHR01000001.1	94.03	6051	5985
8	LS398549.1	94.03	1379431	1379365
8	CP044031.1	94.03	841811	841745
8	LANO01000058.1	97.06	13767	13834
8	LS398552.1	100	2045424	2045483
8	LANZ01000024.1	100	20280	20339
8	LS398550.1	89.55	1728875	1728941
8	LAOR01000033.1	89.55	788	722
8	LS398549.1	98.31	1887935	1887877
8	CP044031.1	95.24	913056	913118
8	AP008981.1	93.33	1181798	1181857
8	CP044031.1	93.33	424716	424657
8	LS398552.1	93.33	1636500	1636441
8	AP008981.1	93.33	1947487	1947428
8	LS398548.1	98.21	69133	69078
8	AP008981.1	93.33	1526173	1526232
8	LS398548.1	100	1735491	1735542
8	LS398548.1	100	229461	229512
8	LANM01000132.1	100	1675	1726
8	LANN01000008.1	100	29078	29129
8	LS398548.1	100	926611	926662
8	LANM01000074.1	100	1070	1019
8	LYMA02000021.1	100	604	553
8	LYMA02000066.1	100	120787	120736
8	LS398550.1	100	2203774	2203825
8	CP044031.1	98.08	1132546	1132597
8	LS398547.1	98.08	48476	48425
8	LANM01000088.1	98.08	1531	1480
8	LS398552.1	98.08	811664	811613
8	CP044031.1	98.08	527424	527475
8	LANZ01000072.1	98.08	7421	7472
8	OUNA01000003.1	98.08	85255	85306
8	LS398549.1	98.08	1917457	1917406
8	LANY01000008.1	98.08	54890	54839
8	LANZ01000041.1	98.08	8789	8840
8	OUNA01000004.1	98.08	246841	246790
8	LS398548.1	98.08	1306315	1306264
8	LANO01000015.1	98.08	3803	3752
8	LANZ01000006.1	92.86	9275	9330
8	LAOA01000067.1	98.04	5669	5719
8	LAOA01000221.1	98.04	331	381
8	LS398552.1	92.86	1739670	1739725
8	LS398551.1	98.08	649736	649685
8	LS398549.1	96.15	271012	271063
8	OOHR01000003.1	100	5975	5927
8	LYMA02000013.1	94.23	1232	1181
8	LS398548.1	94.23	1636300	1636351
8	LS398548.1	94.23	1497854	1497803
8	LANM01000093.1	94.23	2635	2686
8	LYMA02000019.1	94.23	629	680
8	AP008981.1	94.34	780287	780235
8	LYMT01000035.1	97.96	1349	1397
8	AM494475.1	97.87	466322	466368
8	LS398549.1	94.23	2165511	2165461
8	LS398549.1	94.23	1244183	1244133
8	OOHR01000015.1	94.23	37458	37508
8	LS398549.1	94.23	893432	893382
8	LAOA01000009.1	89.29	7280	7334
8	LAOA01000114.1	92.31	4296	4346
8	AM494475.1	89.8	167541	167589
8	LAOR01000041.1	95.35	28	70
8	LAOR01000014.1	100	9241	9281
8	LS398550.1	93.18	1074506	1074549
8	AM494475.1	95	226895	226934
8	LS398551.1	100	38747	38712
8	LANO01000001.1	100	96919	96884
8	LS398552.1	97.22	336943	336908
8	LS398552.1	97.22	654190	654225
8	LANZ01000133.1	97.22	3038	3003
8	LS398551.1	100	186973	186942
8	LANO01000032.1	100	10705	10674
9	LS398550.1	100	421366	421292
9	LYMT01000447.1	100	155	81
9	LAOR01000147.1	100	4502	4428
9	LYMT01000448.1	97.33	155	81
9	AP008981.1	97.33	1161230	1161304
9	LS398550.1	97.33	526977	527051
9	LANO01000046.1	97.33	7409	7483
9	LANN01000076.1	97.33	3505	3579
9	LS398551.1	97.33	1368541	1368615
9	AP008981.1	97.33	1680743	1680669
9	LS398550.1	97.33	2078893	2078819
9	LAOA01000100.1	96	3515	3441
9	LS398548.1	100	885156	885225
9	LS398548.1	100	1939225	1939294
9	LANZ01000123.1	96	4383	4309
9	LS398552.1	96	1833232	1833306
9	LS398549.1	96	1927113	1927187
9	CP044031.1	96	670487	670413
9	LS398548.1	100	2181274	2181343
9	LS398549.1	96	407327	407401
9	OOHR01000020.1	96	65140	65214
9	LYMA02000004.1	100	19366	19298
9	LANZ01000121.1	95.71	2002	2071
9	LYMA02000085.1	95.71	1207	1138
9	LS398548.1	95.71	1793056	1793125
9	LS398547.1	95.71	457440	457509
9	OOHR01000001.1	95.71	25719	25650
9	LS398547.1	96	1086716	1086765
9	LAOA01000149.1	100	2847	2806
9	AM494475.1	93.48	874909	874864
9	LAOA01000149.1	100	2801	2770
10	LYMT01000068.1	100	2413	2487
10	AP008981.1	100	254770	254844
10	LANN01000021.1	100	7470	7544
10	LAOA01000024.1	100	14107	14033
10	LS398550.1	100	1229261	1229187
10	LANM01000016.1	97.33	11908	11834
10	LANZ01000029.1	97.33	16064	16138
10	LS398548.1	97.33	1114708	1114634
10	LYMB01000084.1	97.33	12007	11933
10	AM494475.1	97.33	891053	891127
10	LYMA02000027.1	97.33	22655	22729
10	LS398552.1	97.33	995435	995361
10	LANY01000006.1	96	55866	55792
10	LS398549.1	96	1779510	1779584
10	LS398547.1	96	935670	935596
10	CP044031.1	96	1716944	1716870
10	OUNA01000005.1	96	556777	556703
10	LANZ01000090.1	96	7175	7249
10	LANO01000026.1	95.95	3479	3406
10	LS398551.1	95.95	943970	943897
11	CP044031.1	100	1512374	1512300
11	LYMT01000136.1	100	1309	1235
11	LYMB01000158.1	100	978	904
11	LS398552.1	100	762940	762866
11	LANZ01000003.1	100	35261	35335
11	AP008981.1	100	827238	827164
11	AM494475.1	100	536107	536181
11	LS398551.1	100	2108127	2108053
11	LANY01000001.1	100	47692	47766
11	LS398547.1	100	1040416	1040342
11	LANM01000001.1	100	30212	30138
11	LANO01000031.1	100	306	232
11	LS398550.1	100	1852601	1852527
11	OUNA01000006.1	100	141193	141267
11	LYMA02000050.1	100	30410	30484
11	LANZ01000030.1	100	4874	4948
11	LS398548.1	100	844623	844549
11	LANN01000020.1	100	1763	1689
11	LAOA01000002.1	100	8723	8796
11	OOHR01000021.1	100	37104	37177
11	LAOR01000007.1	96	5656	5582
11	LS398549.1	97.33	514088	514014
12	AP008981.1	100	1112883	1112957
12	LYMA02000050.1	98.67	67423	67497
12	LS398552.1	98.67	724929	724855
12	CP044031.1	98.67	1474529	1474455
12	LS398548.1	98.67	807610	807536
12	LANM01000018.1	98.67	9651	9577
12	LANZ01000001.1	98.67	41050	40976
12	LANY01000001.1	97.33	85866	85940
12	OUNA01000006.1	97.33	179367	179441
12	OOHR01000021.1	87.95	77502	77584
12	AP008981.1	86.75	369755	369837
12	AP008981.1	86.75	128420	128338
12	AP008981.1	86.75	1273383	1273465
12	LS398550.1	86.75	520430	520512
12	AM494475.1	86.75	1525925	1526007
12	OUNA01000001.1	86.75	101120	101038
12	LAOA01000040.1	86.75	672	754
12	AM494475.1	86.75	1050267	1050185
12	LAOR01000111.1	86.75	42	124
12	LAOA01000103.1	86.75	4865	4783
12	AM494475.1	86.75	1310705	1310623
12	LS398551.1	86.75	1826032	1825950
12	LYMA02000004.1	86.75	3416	3498
12	AM494475.1	86.75	1566052	1565970
12	AM494475.1	86.75	1748947	1748865
12	AM494475.1	86.75	35866	35784
12	LANN01000044.1	86.75	10048	9966
12	LS398550.1	86.75	1755966	1756048
12	LANN01000119.1	86.75	1705	1623
12	LYMB01000205.1	86.75	5944	5862
12	AM494475.1	86.75	992993	993075
12	LAOA01000125.1	86.75	5310	5228
12	LS398551.1	86.75	1341967	1341885
12	LS398550.1	86.75	1197414	1197496
12	LANN01000039.1	86.75	11249	11167
12	LS398550.1	86.75	243120	243038
12	LS398550.1	86.75	166854	166936
12	AM494475.1	86.75	292547	292629
12	AM494475.1	86.75	1107906	1107824
12	AP008981.1	86.75	1269323	1269241
12	AM494475.1	86.75	97430	97512
12	AP008981.1	86.75	1325408	1325490
12	LANO01000021.1	86.75	15652	15570
12	AP008981.1	86.75	1235570	1235652
12	AP008981.1	86.75	1568563	1568481
12	AM494475.1	86.75	405874	405792
12	AM494475.1	86.75	586734	586652
12	LS398550.1	86.75	82605	82687
12	LS398549.1	86.75	944309	944227
12	LS398551.1	86.75	2341336	2341254
12	LS398548.1	86.75	2197224	2197142
12	LANY01000033.1	86.75	9259	9177
12	AP008981.1	86.75	1297961	1297879
12	LS398550.1	86.75	2129199	2129281
12	LANM01000048.1	86.75	3674	3756
12	LANN01000041.1	86.75	486	568
12	LANN01000002.1	86.75	29750	29832
12	LS398550.1	86.75	1354810	1354892
12	OUNA01000006.1	86.75	387471	387389
12	LANY01000152.1	86.75	2994	2912
12	AP008981.1	86.75	274780	274862
12	AM494475.1	86.75	465019	465101
12	AM494475.1	86.75	734086	734168
12	AM494475.1	86.75	2035705	2035623
12	AP008981.1	86.75	1719927	1719845
12	AM494475.1	86.75	571566	571648
12	LS398550.1	86.75	1209249	1209167
12	AM494475.1	86.75	1425683	1425765
12	LANO01000024.1	86.75	7293	7375
12	AM494475.1	86.75	742746	742828
12	LS398550.1	86.75	2218769	2218851
12	LS398550.1	86.75	271019	270937
12	AM494475.1	86.75	1645128	1645210
12	AP008981.1	86.75	1194569	1194651
12	LYMB01000346.1	86.75	532	614
12	LS398550.1	86.75	694402	694484
12	LS398549.1	86.75	2158458	2158376
12	LANN01000135.1	86.75	631	713
12	LAOM01000080.1	86.75	1735	1653
12	LAOR01000025.1	86.75	9225	9307
12	LS398549.1	86.75	634777	634695
12	LS398550.1	86.75	1273355	1273437
12	LANN01000004.1	86.75	32749	32831
12	AM494475.1	86.75	1209883	1209801
12	LS398549.1	86.75	473897	473979
12	AM494475.1	86.75	13996	13914
12	AM494475.1	86.75	2054666	2054584
12	LS398547.1	86.75	1800523	1800441
12	LAOR01000062.1	86.59	7374	7455
12	LAOR01000130.1	86.59	2921	2840
12	LAOR01000126.1	86.59	5673	5754
12	LAOR01000115.1	86.59	6026	5945
12	LS398552.1	86.59	11593	11512
12	LAOR01000016.1	86.59	2464	2545
12	LAOR01000221.1	86.59	2323	2404
12	LS398550.1	86.59	87974	87893
12	LYMT01000227.1	86.75	595	677
12	LANZ01000132.1	86.59	7120	7201
12	LAOR01000044.1	86.59	4949	5030
12	LANN01000050.1	86.59	9152	9071
12	CP044031.1	86.59	957406	957325
12	OUNA01000004.1	85.54	253204	253122
12	AP008981.1	85.54	1563209	1563291
12	AP008981.1	85.54	499625	499543
12	LAOR01000008.1	85.54	15767	15685
12	LS398550.1	85.54	1012330	1012248
12	AM494475.1	85.54	1112979	1112897
12	LS398551.1	85.54	2049233	2049151
12	LANY01000119.1	85.54	4898	4980
12	LANY01000008.1	85.54	61270	61188
12	AM494475.1	85.54	538753	538835
12	LAOM01000066.1	85.54	1978	1896
12	LS398551.1	85.54	256917	256999
12	AP008981.1	85.54	1709419	1709501
12	AM494475.1	85.54	510152	510234
12	AM494475.1	85.54	1347092	1347174
12	LS398551.1	85.54	691805	691723
12	LS398549.1	85.54	1918766	1918848
12	LS398550.1	85.54	1373386	1373468
12	LANO01000008.1	85.54	44650	44732
12	AP008981.1	85.54	676455	676373
12	LANO01000004.1	85.54	10368	10286
12	LANZ01000021.1	85.54	12597	12515
12	LS398550.1	85.54	247157	247239
12	LS398550.1	85.54	698028	697946
12	LS398547.1	85.54	11772	11690
12	LS398550.1	84.34	1409569	1409651
12	LAOA01000002.1	85.88	49015	49099
12	LANY01000092.1	86.75	587	506
12	LAOR01000001.1	85.37	21511	21592
12	LS398550.1	84.34	299687	299769
12	LS398550.1	84.34	209662	209744
12	LAOR01000031.1	85.37	8888	8969
12	LAOR01000085.1	85.37	2054	2135
12	LAOR01000042.1	84.34	9657	9739
12	LS398550.1	84.34	1023561	1023643
12	LYMT01000242.1	84.15	2433	2514
12	LYMT01000240.1	84.34	819	901
12	LANY01000065.1	85.54	353	272
12	LANO01000016.1	84.34	891	811
12	AM494475.1	87.5	1756883	1756812
12	AM494475.1	87.5	1823028	1823099
12	AM494475.1	87.5	1646116	1646045
12	LANY01000161.1	86.3	4834	4762
12	AP008981.1	86.3	1925716	1925788
12	AP008981.1	86.3	1929330	1929258
12	AP008981.1	86.3	910344	910272
12	AP008981.1	86.3	355420	355492
12	AP008981.1	86.3	139151	139223
12	AM494475.1	86.3	1204182	1204254
12	AP008981.1	86.3	698279	698207
12	AP008981.1	83.33	1810308	1810391
12	LANZ01000018.1	86.11	8669	8740
12	AP008981.1	86.11	227815	227886
12	LS398547.1	86.11	1648749	1648820
12	CP044031.1	86.11	435805	435876
12	LANN01000009.1	84.72	28763	28692
12	AM494475.1	98.11	785605	785657
12	LYMA02000050.1	98.11	10387	10335
12	LANO01000023.1	98.11	5613	5665
12	LANO01000002.1	98.11	41638	41690
12	LS398551.1	98.11	1942812	1942864
12	LANZ01000048.1	98.11	11530	11582
12	LYMB01000199.1	98.11	2864	2812
12	LS398548.1	98.11	864646	864698
12	LAOM01000049.1	98.11	3688	3740
12	LYMB01000467.1	98.11	91	143
12	LS398550.1	98.11	2229232	2229180
12	LS398551.1	98.11	1198856	1198908
12	LAOR01000154.1	98.11	1764	1712
12	LS398549.1	98.11	2205790	2205738
12	AP008981.1	98.11	286456	286404
12	LS398550.1	98.11	1934467	1934415
12	LANO01000052.1	98.11	10585	10533
12	LYMB01000276.1	98.11	2018	2070
12	LANM01000001.1	98.11	50235	50287
12	LANO01000049.1	98.11	3883	3831
12	LANZ01000227.1	98.11	1966	2018
12	LS398551.1	98.11	1174069	1174017
12	LYMB01000376.1	98.11	94	146
12	OUNA01000006.1	98.11	122169	122117
12	LAOR01000217.1	98.11	933	985
12	LS398551.1	98.11	1256606	1256554
12	LANY01000001.1	98.11	28668	28616
12	LANO01000011.1	98.11	12189	12241
12	LS398551.1	98.11	2316697	2316749
12	LS398547.1	98.11	1064068	1064120
12	LANO01000020.1	98.11	24016	23964
12	LS398551.1	98.11	1120083	1120135
12	LS398551.1	98.11	2023595	2023647
12	AM494475.1	98.11	1905949	1905897
12	LS398551.1	98.11	2200584	2200532
12	LAOR01000088.1	98.11	1649	1701
12	LANZ01000058.1	84.72	10006	10077
12	LANO01000019.1	100	27538	27488
12	LS398552.1	84.72	1647962	1648033
12	LS398551.1	100	2170356	2170406
12	LAOR01000005.1	98.08	8512	8563
12	LAOR01000057.1	98.08	7821	7872
12	LAOR01000006.1	98.08	7296	7347
12	LS398547.1	96.3	413003	413056
12	LS398552.1	96.23	784630	784682
12	LANZ01000003.1	96.23	12617	12565
12	LANY01000184.1	96.23	2004	2056
12	CP044031.1	96.23	1534057	1534109
12	LAOR01000001.1	96.23	1801	1853
12	LS398549.1	96.23	341675	341727
12	LS398549.1	94.34	76331	76279
12	LAOR01000032.1	96.15	6355	6406
12	LAOR01000120.1	96.15	1700	1751
12	LAOR01000159.1	94.34	4216	4164
12	LANY01000018.1	80.82	23336	23264
12	LANN01000001.1	94.23	24004	23953
12	LYMA02000028.1	85.48	13023	12962
12	LS398548.1	85.48	2160056	2160117
12	LANM01000044.1	85.48	8915	8854
12	OUNA01000004.1	97.73	48643	48686
12	LANY01000002.1	97.73	40781	40738
12	LYMB01000079.1	97.67	179	221
12	LANY01000049.1	97.67	2076	2118
12	LANY01000042.1	97.67	1097	1055
12	LAOA01000162.1	97.67	3337	3379
12	LAOA01000007.1	97.67	2477	2519
12	LANY01000031.1	97.67	13474	13432
12	OOHR01000007.1	97.67	14852	14810
12	OUNA01000004.1	97.67	239496	239454
12	LS398548.1	95.12	1718410	1718370
12	LAOR01000188.1	97.44	584	546
12	LANM01000014.1	93.02	4610	4652
12	AP008981.1	95.12	165807	165847
12	LYMT01000022.1	95.12	2160	2120
12	LS398551.1	93.02	199313	199271
12	LS398547.1	93.02	1362171	1362213
13	CP044031.1	100	1719786	1719712
13	LAOM01000059.1	100	489	415
13	LANZ01000093.1	100	8965	9039
13	LANZ01000090.1	100	3381	3455
13	LS398549.1	100	1155348	1155422
13	AP008981.1	100	251931	252005
13	LANZ01000029.1	100	13222	13296
13	LS398552.1	100	998277	998203
13	LS398547.1	100	939465	939391
13	OUNA01000005.1	100	559648	559574
13	LYMA02000027.1	100	19819	19893
13	LANN01000021.1	100	4627	4701
13	LANM01000016.1	100	14744	14670
13	LS398550.1	100	1232104	1232030
13	LANY01000006.1	100	58737	58663
13	LS398548.1	100	1117544	1117470
13	LAOR01000081.1	98.67	5021	4947
13	LAOR01000050.1	98.67	616	690
13	LAOA01000024.1	98.67	16950	16876
13	AM494475.1	97.33	593002	593076
13	AM494475.1	97.33	1152740	1152666
13	AM494475.1	97.33	455501	455575
13	AM494475.1	97.33	90476	90402
13	AM494475.1	97.33	1241020	1241094
13	AM494475.1	97.33	781190	781116
13	AM494475.1	97.33	1790162	1790236
13	AM494475.1	97.33	1630043	1629969
13	AM494475.1	97.33	435769	435843
13	AM494475.1	97.33	1979877	1979951
13	AM494475.1	97.33	887300	887374
13	AM494475.1	97.33	1422171	1422097
13	LANO01000026.1	96	8148	8074
13	LS398551.1	96	948637	948563
14	LS398549.1	100	1626003	1625929
14	LS398549.1	100	36764	36690
14	LS398549.1	100	1943202	1943128
14	LAOR01000036.1	100	4503	4577
14	LS398549.1	100	1990613	1990539
14	AP008981.1	100	914576	914502
14	LS398550.1	100	1597370	1597296
14	LS398549.1	100	2126417	2126343
14	LS398550.1	100	730601	730527
14	LS398549.1	100	905612	905538
14	LANN01000002.1	98.67	40188	40262
14	LS398552.1	98.67	923903	923977
14	LANZ01000008.1	98.67	1921	1995
14	LS398552.1	98.67	1304551	1304625
14	LS398549.1	98.67	2234851	2234925
14	LS398549.1	98.67	1359187	1359113
14	LS398548.1	98.67	1350395	1350469
14	LS398547.1	98.67	1901747	1901821
14	LAOR01000127.1	98.67	4286	4212
14	LS398548.1	98.67	2367869	2367795
14	OUNA01000005.1	98.67	154504	154430
14	CP044031.1	98.67	97818	97892
14	LAOA01000166.1	98.67	4963	5037
14	LAOA01000085.1	98.67	6631	6557
14	LS398548.1	98.67	1785798	1785872
14	LS398551.1	98.67	1700410	1700484
14	LS398547.1	98.67	1506238	1506312
14	LS398547.1	98.67	1626306	1626380
14	LS398550.1	98.67	408539	408465
14	LS398548.1	98.67	798344	798270
14	LANZ01000176.1	98.67	4183	4109
14	LYMA02000098.1	98.67	7166	7240
14	LAOA01000182.1	98.67	1333	1407
14	LYMA02000062.1	98.67	3410	3336
14	LS398552.1	98.67	84779	84853
14	OUNA01000006.1	98.67	75095	75169
14	LS398551.1	98.67	1229493	1229567
14	LANO01000039.1	98.67	4224	4150
[truncated: 82,713 more rows]

[truncated: 3 more sheets: Patient 8-blood, Patient 9-CSF, Patient 10-CSF]
