# Supplementary material for: The Early Diagnosis of Scrub Typhus by Metagenomic Next-Generation Sequencing
Source: Front Public Health. 2021 Nov 11;9:755228. doi: 10.3389/fpubh.2021.755228 (PMC8632043; doi:10.3389/fpubh.2021.755228)
Supplement: Supplementary file 3 [file Table_2.xlsx]

## Sheet: Sheet1
Table S1. Demographic features and baseline data of the patients in this study.
Patient	Sex	Age	Epidemiological history	Underlying diseases	Erythrocyte Count (*10^12/L)	Hemoglobin (g/L)	Platelet count (*10^9/L)	Leukocyte Count (10^9/L)	Lymphocyte count (10^9/L)	Monocyte count (10^9/L)	Neutrophil count (10^9/L)	Eosinophil count (10^9/L)	Basophil count (10^9/L)	Lymphocyte percentage (%)	Percentage of monocytes (%)	Percentage of neutrophils (%)	Percentage of eosinophils (%)	Percentage of basophils (%)	ATL	AST	ALP	TBil	DBil	Albumin	Urea Nitrogen	Creatinine	CRP	ESR	PCT	D-Dimer
patient 1	male	44	Live in country	None	4.21	126	102	9.28	2.19	0.47	6.6	0	0.02	23.6	5.1	6.6	0	0.2	73.1	59.5	130.1	13.6	6.9	23.7	15.06	300	/	7	/	27.06mg/L
patient 2	female	56	Farmer	Diabetes and atrial fibrillation	3.66	107	58	11.59	0.93	0.85	9.78	0	0.03	8	7.4	84.4	0	0.2	73	129	120	20.6	16.6	34.1	9.65	118	81.2	/	/	5.63
patient 3	female	57	Farmer	Thyroid nodules, Chronic bronchitis, and lumbar disc herniation	4.23	87	167	9.05	1.77	0.17	7.03	0.02	0.06	19.6	1.8	77.7	0.3	0.6	49	50	121	14.5	4.7	26.4	5.5	80	18.7	8	/	3.87
patient 4	female	58	Farmer	Varicose veins of both lower extremities	4.2	122	122	6.11	2.2	0.29	3.57	0	0.05	36	4.7	3.57	0	0.8	110.4	128.5	258	11.4	4.9	58.9	3.81	38.7	218.72	25	/	5.68
patient 5	female	60	Farmer	None	3.69	112	46	16.07	4.46	2.9	10.85	0	0.29	4.46	2.9	67.6	0	1.8	88	150	205	86.3	82.6	26.8	10.36	75	66.2	/	/	14.04
patient 6	male	66	NA	Stomach ulcer	5.95	123	158	16.21	7.54	0.1	8.33	0	0.24	46.5	0.6	51.4	0	1.5	88	66	108	5.8	1.3	31.7	4.05	91	65.6	17	/	14.41
patient 7	female	73	Farmer	None	3.6	99	109	6.69	0.51	0.4	5.72	0	0.06	7.6	6	85.5	0	0.9	110	184	76	10.9	3.6	29.7	4.52	81	166.3	/	/	9.08
patient 8	female	74	NA	None	2.44	69	87	7.47	2.59	0.26	4.56	0.02	0.04	34.6	3.5	61.1	0.3	0.5	29	55	59	13.2	3.7	21	4.91	81	22.1	117	/	10.27
patient 9	male	78	Farmer	Silicosis, Coronary Heart Disease, Chronic obstructive pulmonary disease, chronic renal insufficiency, thoracic-abdominal aortic ulcer, hepatobiliary dilatation, liver cyst, renal cyst, history of old pulmonary tuberculosis	2.69	81	178	3	0.75	0.32	1.82	0.07	0.04	24.9	10.7	60.4	2.5	1.5	34	49	97	15.4	5	30.4	14.88	248	26.6	69	/	4.28
patient 10	male	82	Farmer	None	5.31	153	99	6.58	1.48	0.05	5.01	0	0.04	22.5	0.7	76.2	0	0.6	182	153	258	27.1	12.3	61.6	6.8	102	92.6	/	/	5.92
Note. ATL: alanine aminotransferase. AST: aspartate aminotransferase. ALP: alkaline phosphatase. TBil: total bilirubin. DBil: direct Bilirubin.
